# Supplementary material for: Single-cell analysis of skin and blood reveals systemic immune responses to ultraviolet B and their impairment in MS
Source: J Neuroinflammation. 2026 Jun 3;23:210. doi: 10.1186/s12974-026-03887-z (PMC13288836; doi:10.1186/s12974-026-03887-z)
Supplement: Supplementary file 2 — Supplementary Material 2. [file 12974_2026_3887_MOESM2_ESM.xlsx]

## Sheet: Supplementary_table_2
gene	delta_above	delta_below	HD_avg_above_zero	HD_avg_below_zero	RRMS_avg_above_zero	RRMS_avg_below_zero	avg_above_zero	avg_below_zero	total_down	HD_total_down	RRMS_total_down	total_up	HD_total_up	RRMS_total_up	delta_status_up	delta_status_down	delta_total	delta_RRMS	delta_HD
TPT1	0.334166	0.0498753	0.805607	-0.212973	0.47144	-0.262849	0.712548	-0.259732	16	1	15	79	57	22	35	-14	63	23	72
UBA52	0.273228	0.1988	0.72967	0	0.456442	-0.1988	0.668953	-0.1988	12	0	12	72	56	16	40	-12	60	16	68
OST4	0.174488	0.308073	0.628201	0	0.453712	-0.308073	0.595888	-0.308073	21	0	21	54	44	10	34	-21	33	10	65
HIST1H4C	-0.0407644	-1.36858	0.853139	-1.78639	0.893904	-0.417805	0.857299	-0.486234	20	1	19	49	44	5	39	-18	29	6	63
SERF2	0.234173	0.251421	0.718235	0	0.484062	-0.251421	0.675304	-0.251421	13	0	13	60	49	11	38	-13	47	11	62
EEF1A1	0.161735	0.227922	0.621581	0	0.459846	-0.227922	0.581856	-0.227922	17	0	17	57	43	14	29	-17	40	14	60
MT-ATP8	1.04662	0.566718	1.58786	0	0.541236	-0.566718	1.42928	-0.566718	4	0	4	66	56	10	46	-4	62	10	60
ATP5F1E	0.291775	0.322842	0.675821	0	0.384046	-0.322842	0.617466	-0.322842	15	0	15	55	44	11	33	-15	40	11	59
TMA7	0.284059	0.265061	0.647571	0	0.363512	-0.265061	0.604694	-0.265061	14	0	14	53	45	8	37	-14	39	8	59
TMSB4X	0.311631	0.435127	0.630356	0	0.318724	-0.435127	0.541318	-0.435127	13	0	13	63	45	18	27	-13	50	18	58
AL138963.4	0.494143	0.0585329	1.31009	-0.646663	0.815945	-0.705196	1.19685	-0.700106	23	2	21	48	37	11	26	-19	25	13	58
TMSB10	0.219367	-0.067736	0.682901	-0.30147	0.463533	-0.233734	0.631715	-0.239378	12	1	11	60	46	14	32	-10	48	15	57
EEF1B2	0.0406835	0.183565	0.559408	0	0.518725	-0.183565	0.549065	-0.183565	13	0	13	59	44	15	29	-13	46	15	57
NACA	0.164803	0.0353542	0.553518	-0.277411	0.388715	-0.312766	0.522617	-0.310905	19	1	18	48	39	9	30	-17	29	10	57
COX7C	0.199735	0.356678	0.764686	0	0.564951	-0.356678	0.732002	-0.356678	11	0	11	55	46	9	37	-11	44	9	57
COMMD6	0.0916677	-0.108552	0.53515	-0.331812	0.443483	-0.22326	0.514572	-0.228973	19	1	18	49	38	11	27	-17	30	12	56
HLA-A	0.393124	0.530958	0.884484	0	0.491361	-0.530958	0.744083	-0.530958	1	0	1	84	54	30	24	-1	83	30	55
PFN1	0.261825	0.283336	0.652063	0	0.390239	-0.283336	0.572722	-0.283336	9	0	9	66	46	20	26	-9	57	20	55
FAU	0.212495	-0.0513047	0.609938	-0.237774	0.397442	-0.186469	0.561825	-0.189889	15	1	14	53	41	12	29	-13	38	13	55
S100A10	0.077828	0.497167	0.708981	0	0.631153	-0.497167	0.700874	-0.497167	12	0	12	48	43	5	38	-12	36	5	55
CRIP1	0.038637	0.311308	0.780317	0	0.74168	-0.311308	0.776637	-0.311308	17	0	17	42	38	4	34	-17	25	4	55
UQCRB	0.251913	0.269348	0.801049	0	0.549136	-0.269348	0.760743	-0.269348	12	0	12	50	42	8	34	-12	38	8	54
BAX	-0.510099	0	0.969147	0	1.47925	0	1.13703	0	0	0	0	79	53	26	27	0	79	26	53
B2M	0.333218	0.411485	0.670596	-0.263717	0.337377	-0.675202	0.571671	-0.629481	9	1	8	64	45	19	26	-7	55	20	53
RACK1	0.110253	0.163173	0.593161	0	0.482908	-0.163173	0.55882	-0.163173	11	0	11	61	42	19	23	-11	50	19	53
PPIA	0.155378	0.451079	0.653306	0	0.497928	-0.451079	0.61848	-0.451079	8	0	8	58	45	13	32	-8	50	13	53
TOMM7	0.289269	0.209404	0.727324	0	0.438055	-0.209404	0.667287	-0.209404	11	0	11	53	42	11	31	-11	42	11	53
HINT1	0.0557795	0.365347	0.616192	0	0.560412	-0.365347	0.605947	-0.365347	13	0	13	49	40	9	31	-13	36	9	53
EEF1G	-0.011501	0.167337	0.612959	0	0.62446	-0.167337	0.61645	-0.167337	13	0	13	56	39	17	22	-13	43	17	52
PFDN5	0.15317	-0.0667747	0.53206	-0.268995	0.37889	-0.20222	0.495299	-0.206672	15	1	14	50	38	12	26	-13	35	13	52
MT-CO1	-0.239824	-0.0944776	0.910149	-0.290219	1.14997	-0.195742	1.01148	-0.204331	11	1	10	71	41	30	11	-9	60	31	51
ZFP36	0.397033	0.334821	0.920431	-0.235387	0.523397	-0.570208	0.789977	-0.458601	6	2	4	70	47	23	24	-2	64	25	51
SNRPD2	0.11861	0.247017	0.609033	0	0.490422	-0.247017	0.583942	-0.247017	10	0	10	52	41	11	30	-10	42	11	51
SH3BGRL3	0.159547	0.298787	0.684579	0	0.525032	-0.298787	0.657988	-0.298787	6	0	6	54	45	9	36	-6	48	9	51
MT-ND3	0.203842	-0.0546615	0.978209	-0.551575	0.774366	-0.496914	0.906685	-0.504202	15	2	13	57	37	20	17	-11	42	22	50
MYL6	0.172998	0.203708	0.637836	0	0.464838	-0.203708	0.581115	-0.203708	9	0	9	61	41	20	21	-9	52	20	50
COX4I1	0.101562	0.189735	0.577798	0	0.476236	-0.189735	0.55097	-0.189735	11	0	11	53	39	14	25	-11	42	14	50
S100A4	0.294454	0.22837	0.622481	-0.330371	0.328027	-0.558741	0.559831	-0.515922	16	3	13	47	37	10	27	-10	31	13	50
FXYD5	0.0818397	-0.0356476	0.575599	-0.252607	0.493759	-0.21696	0.559231	-0.222901	12	2	10	50	40	10	30	-8	38	12	50
ATP5MG	0.141537	-0.0280285	0.600319	-0.352815	0.458783	-0.324786	0.573216	-0.326942	13	1	12	47	38	9	29	-11	34	10	50
UQCR11	0.227877	0.242011	0.690936	0	0.463059	-0.242011	0.64794	-0.242011	7	0	7	53	43	10	33	-7	46	10	50
COX6C	0.247616	0.386771	0.717601	0	0.469985	-0.386771	0.673031	-0.386771	9	0	9	50	41	9	32	-9	41	9	50
MIF	0.112128	-0.183735	0.698669	-0.537592	0.586541	-0.353857	0.682971	-0.394687	9	2	7	50	43	7	36	-5	41	9	50
USP15	0.389973	1.14333	0.755928	0	0.365955	-1.14333	0.639518	-1.14333	2	0	2	67	47	20	27	-2	65	20	49
MYL12A	0.299626	0.723753	0.612522	0	0.312896	-0.723753	0.517403	-0.723753	6	0	6	63	43	20	23	-6	57	20	49
NOP53	0.181305	0.121845	0.67846	0	0.497155	-0.121845	0.624339	-0.121845	2	0	2	67	47	20	27	-2	65	20	49
ITM2B	0.291117	1.01883	0.619553	0	0.328436	-1.01883	0.533127	-1.01883	4	0	4	64	45	19	26	-4	60	19	49
SLC25A6	0.0720943	0.148135	0.729803	0	0.657708	-0.148135	0.710947	-0.148135	1	0	1	65	48	17	31	-1	64	17	49
CD74	0.139929	0.0604861	0.824617	-0.428405	0.684688	-0.488891	0.795575	-0.48133	8	1	7	53	42	11	31	-6	45	12	49
PPDPF	0.268192	0.174841	0.656297	0	0.388105	-0.174841	0.603616	-0.174841	4	0	4	56	45	11	34	-4	52	11	49
DDX5	0.159101	-0.0840166	0.733695	-0.584364	0.574595	-0.500348	0.673744	-0.524352	7	2	5	69	43	26	17	-3	62	28	48
ACTB	0.144209	0.530647	0.564683	0	0.420474	-0.530647	0.524203	-0.530647	7	0	7	57	41	16	25	-7	50	16	48
SNHG6	0.173375	0.334171	0.859636	0	0.686261	-0.334171	0.817003	-0.334171	2	0	2	61	46	15	31	-2	59	15	48
CD52	0.190853	0.219716	0.737007	0	0.546153	-0.219716	0.689294	-0.219716	6	0	6	56	42	14	28	-6	50	14	48
CD99	0.22918	0.680637	0.597561	0	0.368381	-0.680637	0.561911	-0.680637	10	0	10	45	38	7	31	-10	35	7	48
TAGLN2	0.0235418	0.0585141	0.700735	-0.19948	0.677193	-0.257994	0.697997	-0.252674	11	1	10	43	38	5	33	-9	32	6	48
HLA-B	0.304467	0.430008	0.726158	0	0.421691	-0.430008	0.598611	-0.430008	4	0	4	74	43	31	12	-4	70	31	47
PTMA	0.269413	0.105494	0.692941	-0.250258	0.423527	-0.355753	0.592997	-0.315178	13	5	8	62	39	23	16	-3	49	28	47
PTPRC	0.347575	1.44978	0.659619	0	0.312044	-1.44978	0.538724	-1.44978	2	0	2	69	45	24	21	-2	67	24	47
MT-ND2	-0.133507	0.0760779	0.767779	-0.297001	0.901286	-0.373079	0.816732	-0.365471	10	1	9	60	38	22	16	-8	50	23	47
CFL1	0.248398	0.688213	0.627109	0	0.378711	-0.688213	0.544309	-0.688213	5	0	5	63	42	21	21	-5	58	21	47
FYN	0.290324	1.77807	0.71804	0	0.427716	-1.77807	0.63185	-1.77807	2	0	2	64	45	19	26	-2	62	19	47
PSME1	0.28193	0.239853	0.785309	0	0.50338	-0.239853	0.699297	-0.239853	6	0	6	59	41	18	23	-6	53	18	47
GAS5	0.190026	0.644817	0.930103	-0.581976	0.740077	-1.22679	0.879429	-1.06559	4	1	3	60	44	16	28	-2	56	17	47
ARPC3	0.21343	0.613574	0.634027	0	0.420598	-0.613574	0.575819	-0.613574	7	0	7	55	40	15	25	-7	48	15	47
COX6B1	0.160508	-0.279638	0.645933	-0.51489	0.485425	-0.235251	0.613831	-0.270206	8	1	7	50	40	10	30	-6	42	11	47
EIF3K	0.0803321	0.167674	0.595538	0	0.515206	-0.167674	0.577129	-0.167674	10	0	10	48	37	11	26	-10	38	11	47
ATP5PO	0.0779464	0.215286	0.606176	0	0.528229	-0.215286	0.590586	-0.215286	7	0	7	50	40	10	30	-7	43	10	47
ARGLU1	0.28591	0.451495	0.732155	0	0.446245	-0.451495	0.613335	-0.451495	1	0	1	77	45	32	13	-1	76	32	46
PSME2	0.349669	0.319849	0.951238	0	0.601569	-0.319849	0.821361	-0.319849	2	0	2	70	44	26	18	-2	68	26	46
CYBA	0.146303	0.236918	0.585148	0	0.438845	-0.236918	0.537953	-0.236918	4	0	4	62	42	20	22	-4	58	20	46
EEF1D	0.056325	0.163226	0.521866	0	0.465541	-0.163226	0.503728	-0.163226	6	0	6	59	40	19	21	-6	53	19	46
S100A6	0.325609	0.0483343	0.7251	-0.296073	0.399492	-0.344408	0.637436	-0.328296	12	4	8	52	38	14	24	-4	40	18	46
H3F3A	0.146567	0.15422	0.620334	-0.248396	0.473767	-0.402616	0.575031	-0.385481	9	1	8	55	38	17	21	-7	46	18	46
IFITM3	0.397335	0.403535	0.9982	0	0.600865	-0.403535	0.88859	-0.403535	4	0	4	58	42	16	26	-4	54	16	46
UBL5	0.0992698	-0.268109	0.619296	-0.521893	0.520026	-0.253785	0.593486	-0.280595	10	1	9	50	37	13	24	-8	40	14	46
MT-CYB	0.284865	-0.296385	0.953422	-0.755466	0.668557	-0.459082	0.88069	-0.504679	13	2	11	47	35	12	23	-9	34	14	46
PLAAT4	0.0340103	0.274097	0.860349	0	0.826339	-0.274097	0.85168	-0.274097	8	0	8	51	38	13	25	-8	43	13	46
ELOB	0.201861	0.189742	0.645935	0	0.444074	-0.189742	0.599351	-0.189742	6	0	6	52	40	12	28	-6	46	12	46
RNASEK	0.0666746	0.00239868	0.545804	-0.500625	0.479129	-0.503023	0.531135	-0.502723	8	1	7	50	39	11	28	-6	42	12	46
COX6A1	0.191944	0.415824	0.637471	0	0.445527	-0.415824	0.595243	-0.415824	7	0	7	50	39	11	28	-7	43	11	46
KRTCAP2	0.145761	0.227808	0.636615	0	0.490854	-0.227808	0.604224	-0.227808	11	0	11	45	35	10	25	-11	34	10	46
ATP5MF	0.263979	-0.201528	0.700372	-0.541237	0.436393	-0.339709	0.660202	-0.3649	8	1	7	46	39	7	32	-6	38	8	46
ATP5MD	0.322239	0.345535	0.760602	0	0.438363	-0.345535	0.716661	-0.345535	8	0	8	44	38	6	32	-8	36	6	46
UQCR10	0.180052	0.292903	0.659209	0	0.479157	-0.292903	0.638273	-0.292903	8	0	8	43	38	5	33	-8	35	5	46
HLA-E	0.258525	1.10891	0.644116	-0.342411	0.385591	-1.45132	0.528111	-1.08168	3	1	2	78	43	35	8	-1	75	36	45
SMCHD1	0.303102	0.561218	0.848028	-0.648566	0.544926	-1.20978	0.712021	-1.02271	3	1	2	78	43	35	8	-1	75	36	45
RAC2	0.131331	-0.0585364	0.654531	-0.340152	0.5232	-0.281615	0.60323	-0.289977	7	1	6	64	39	25	14	-5	57	26	45
MT-ATP6	0.0780343	-0.254986	0.788362	-0.454068	0.710328	-0.199082	0.758939	-0.275577	10	3	7	61	38	23	15	-4	51	26	45
SNHG5	0.195603	0.0191188	0.813234	-0.348185	0.617632	-0.367304	0.755903	-0.360931	6	2	4	58	41	17	24	-2	52	19	45
CALM2	0.151215	0.190378	0.579677	-0.297707	0.428463	-0.488085	0.536473	-0.433691	14	4	10	49	35	14	21	-6	35	18	45
OAZ1	0.0773892	0.46759	0.566713	0	0.489324	-0.46759	0.542695	-0.46759	5	0	5	58	40	18	22	-5	53	18	45
PSMA7	0.228365	-0.111262	0.679141	-0.384281	0.450776	-0.273019	0.612206	-0.295272	5	1	4	58	41	17	24	-3	53	18	45
MT-ND4	-0.0674493	-0.218309	0.759355	-0.465963	0.826805	-0.247654	0.778445	-0.313146	10	3	7	53	38	15	23	-4	43	18	45
EIF3F	0.157756	0.196841	0.706588	0	0.548833	-0.196841	0.658964	-0.196841	8	0	8	53	37	16	21	-8	45	16	45
EMP3	0.146766	0.263691	0.57603	0	0.429264	-0.263691	0.532544	-0.263691	7	0	7	54	38	16	22	-7	47	16	45
ARHGAP15	0.281111	1.59524	0.650375	0	0.369264	-1.59524	0.577674	-1.59524	2	0	2	58	43	15	28	-2	56	15	45
APRT	0.146644	0.149048	0.650524	0	0.50388	-0.149048	0.611244	-0.149048	4	0	4	56	41	15	26	-4	52	15	45
SNHG29	0.0613007	0.258827	0.570253	0	0.508953	-0.258827	0.553225	-0.258827	6	0	6	54	39	15	24	-6	48	15	45
BTF3	0.159523	-0.0205676	0.580939	-0.311634	0.421416	-0.291066	0.540276	-0.293637	8	1	7	51	38	13	25	-6	43	14	45
NDUFB2	-0.0182468	0.471567	0.703223	0	0.72147	-0.471567	0.707874	-0.471567	7	0	7	51	38	13	25	-7	44	13	45
ESYT2	0.395193	1.43273	0.808473	0	0.413281	-1.43273	0.716732	-1.43273	2	0	2	56	43	13	30	-2	54	13	45
NDUFB11	0.0610627	0.217374	0.621951	0	0.560888	-0.217374	0.606386	-0.217374	7	0	7	51	38	13	25	-7	44	13	45
SSR4	0.191877	0.406166	0.629201	0	0.437324	-0.406166	0.582137	-0.406166	5	0	5	53	40	13	27	-5	48	13	45
UXT	0.179512	0.134929	0.667407	0	0.487895	-0.134929	0.625981	-0.134929	5	0	5	52	40	12	28	-5	47	12	45
NDUFA4	0.264035	0.863958	0.635232	0	0.371196	-0.863958	0.585725	-0.863958	6	0	6	48	39	9	30	-6	42	9	45
POLR2L	0.205795	0.337713	0.736917	0	0.531122	-0.337713	0.697509	-0.337713	7	0	7	47	38	9	29	-7	40	9	45
RMRP	1.55605	0.689208	1.55605	0	0	-0.689208	1.55605	-0.689208	7	0	7	38	38	0	38	-7	31	0	45
MYH9	0.208668	0	0.756771	0	0.548103	0	0.657405	0	0	0	0	84	44	40	4	0	84	40	44
HLA-C	0.198779	0.144231	0.670773	-0.365563	0.471994	-0.509794	0.579029	-0.461717	3	1	2	78	42	36	6	-1	75	37	44
IFITM1	0.406344	0	1.22057	0	0.814223	0	1.04054	0	0	0	0	79	44	35	9	0	79	35	44
NFKBIA	0.525353	0.254739	1.10278	-0.599503	0.577431	-0.854243	0.87659	-0.726873	6	3	3	72	41	31	10	0	66	34	44
SARAF	0.312878	0.538803	0.703748	-0.355816	0.39087	-0.89462	0.576783	-0.679098	5	2	3	69	41	28	13	-1	64	30	44
LAPTM5	0.105719	0.399595	0.667318	0	0.561599	-0.399595	0.624137	-0.399595	2	0	2	71	42	29	13	-2	69	29	44
CORO1A	0.0243904	0.154215	0.645871	0	0.621481	-0.154215	0.635767	-0.154215	3	0	3	70	41	29	12	-3	67	29	44
ARPC1B	0.11993	0.197495	0.638224	0	0.518294	-0.197495	0.589894	-0.197495	4	0	4	67	40	27	13	-4	63	27	44
TPI1	0.137345	-0.249834	0.626686	-0.395043	0.489341	-0.145209	0.583906	-0.270126	4	2	2	61	42	19	23	0	57	21	44
CAPZB	0.184313	0.931615	0.680992	0	0.496679	-0.931615	0.619554	-0.931615	4	0	4	60	40	20	20	-4	56	20	44
H1FX	0.411901	1.41478	0.919401	0	0.5075	-1.41478	0.795831	-1.41478	2	0	2	60	42	18	24	-2	58	18	44
DYNLT1	0.536103	0	1.04391	0	0.507805	0	0.888265	0	0	0	0	62	44	18	26	0	62	18	44
FTH1	0.252142	0.552194	0.736655	-0.324736	0.484513	-0.87693	0.667889	-0.640275	7	3	4	55	40	15	25	-1	48	18	44
LDHB	0.0377418	0.244031	0.684764	0	0.647023	-0.244031	0.672846	-0.244031	5	0	5	57	39	18	21	-5	52	18	44
GSTK1	0.220985	0.546463	0.657483	0	0.436498	-0.546463	0.593809	-0.546463	2	0	2	59	42	17	25	-2	57	17	44
LTB	-0.141929	-0.206364	0.752716	-0.510003	0.894645	-0.303639	0.792826	-0.320836	12	1	11	46	33	13	20	-10	34	14	44
CALM1	0.211786	0.370858	0.673103	-0.309713	0.461317	-0.680571	0.621156	-0.606399	5	1	4	53	40	13	27	-3	48	14	44
S100A11	0.219572	0.528634	0.684043	0	0.464471	-0.528634	0.62331	-0.528634	10	0	10	47	34	13	21	-10	37	13	44
GABARAP	0.138024	0.252011	0.628239	0	0.490215	-0.252011	0.595763	-0.252011	5	0	5	51	39	12	27	-5	46	12	44
COX7A2	0.279371	-0.2095	0.746155	-0.441639	0.466785	-0.23214	0.698603	-0.267056	6	1	5	47	39	8	31	-4	41	9	44
NDUFA1	0.296791	0.267319	0.783644	0	0.486853	-0.267319	0.727995	-0.267319	5	0	5	48	39	9	30	-5	43	9	44
PLP2	0.112323	-0.0307073	0.787776	-0.302028	0.675453	-0.27132	0.772103	-0.275159	8	1	7	43	37	6	31	-6	35	7	44
TRIM22	0.113922	2.81752	0.951632	0	0.837711	-2.81752	0.899053	-2.81752	1	0	1	78	42	36	6	-1	77	36	43
PABPC1	0.210801	1.07875	0.644509	0	0.433708	-1.07875	0.547429	-1.07875	2	0	2	76	41	35	6	-2	74	35	43
FLNA	0.159057	1.79268	0.671373	0	0.512315	-1.79268	0.601387	-1.79268	1	0	1	75	42	33	9	-1	74	33	43
RSRP1	0.215336	-0.372753	0.657722	-0.372753	0.442386	0	0.567514	-0.372753	1	1	0	74	43	31	12	1	73	32	43
SF1	0.341887	2.82374	0.774792	-0.437103	0.432905	-3.26084	0.625518	-2.55491	4	1	3	71	40	31	9	-2	67	32	43
PSMB9	0.11936	0.264017	0.834497	0	0.715137	-0.264017	0.786753	-0.264017	4	0	4	65	39	26	13	-4	61	26	43
MBNL1	0.230185	1.192	0.677424	-0.327958	0.447239	-1.51996	0.594701	-1.12263	3	1	2	64	41	23	18	-1	61	24	43
GNG5	0.13022	-0.358202	0.609326	-0.62108	0.479105	-0.262879	0.568472	-0.302679	9	1	8	51	35	16	19	-7	42	17	43
NDUFA13	0.0653001	0.187096	0.654415	0	0.589115	-0.187096	0.634592	-0.187096	4	0	4	56	39	17	22	-4	52	17	43
ATP5MC2	0.130964	0.124335	0.580775	-0.35828	0.449811	-0.482615	0.544105	-0.467073	8	1	7	50	36	14	22	-6	42	15	43
GMFG	0.116242	0.349538	0.65798	0	0.541738	-0.349538	0.62569	-0.349538	4	0	4	54	39	15	24	-4	50	15	43
COX8A	0.284041	0.201826	0.720394	0	0.436353	-0.201826	0.652014	-0.201826	2	0	2	54	41	13	28	-2	52	13	43
TMEM258	0.0345583	0.521178	0.713011	0	0.678453	-0.521178	0.704564	-0.521178	9	0	9	45	34	11	23	-9	36	11	43
HIST1H1E	0.662347	0.954623	1.15569	0	0.493343	-0.954623	1.0693	-0.954623	3	0	3	46	40	6	34	-3	43	6	43
ATP5ME	0.494346	0.2904	0.813565	0	0.319219	-0.2904	0.756083	-0.2904	5	0	5	43	38	5	33	-5	38	5	43
XAF1	0.100718	0	1.52513	0	1.42441	0	1.47418	0	0	0	0	85	42	43	-1	0	85	43	42
LY6E	0.339152	0	1.03195	0	0.692798	0	0.870853	0	0	0	0	80	42	38	4	0	80	38	42
JUNB	0.476739	-0.189264	0.95847	-0.369075	0.481731	-0.179811	0.747343	-0.287961	7	4	3	70	39	31	8	1	63	35	42
STAT1	0.22214	2.04839	1.15859	0	0.936452	-2.04839	1.05986	-2.04839	2	0	2	72	40	32	8	-2	70	32	42
EIF1	0.234716	-0.141198	0.71994	-0.279939	0.485224	-0.13874	0.624586	-0.209339	8	4	4	64	38	26	12	0	56	30	42
MT-ND4L	0.423755	0.60282	0.876973	-0.340166	0.453219	-0.942987	0.703619	-0.641576	6	3	3	66	39	27	12	0	60	30	42
SRRM2	0.214877	1.44659	0.651648	0	0.436771	-1.44659	0.562627	-1.44659	1	0	1	70	41	29	12	-1	69	29	42
ACTG1	0.0424891	-0.0416666	0.581833	-0.355372	0.539344	-0.313705	0.56561	-0.331562	14	6	8	55	34	21	13	-2	41	27	42
IFITM2	0.150855	-0.123382	0.698815	-0.449706	0.54796	-0.326323	0.644408	-0.396828	7	4	3	61	39	22	17	1	54	26	42
DDX17	0.178318	1.69602	0.62614	0	0.447822	-1.69602	0.555894	-1.69602	2	0	2	66	40	26	14	-2	64	26	42
EIF4A1	0.1211	-0.102343	0.702755	-0.187654	0.581655	-0.0853108	0.660466	-0.136482	2	1	1	63	41	22	19	0	61	23	42
MT-ND1	0.0127862	-0.0752867	0.953516	-0.325248	0.94073	-0.249961	0.948905	-0.268783	4	1	3	61	39	22	17	-2	57	23	42
YWHAB	0.269094	-0.168664	0.691945	-0.505921	0.422851	-0.337257	0.600727	-0.379423	4	1	3	59	39	20	19	-2	55	21	42
SND1	0.244947	0.623297	0.82428	-0.497917	0.579333	-1.12121	0.753022	-0.96539	4	1	3	55	39	16	23	-2	51	17	42
SUMO2	0.166462	0.017279	0.600528	-0.358636	0.434066	-0.375915	0.551206	-0.37246	5	1	4	54	38	16	22	-3	49	17	42
EDF1	0.125749	0.362664	0.636902	0	0.511153	-0.362664	0.599643	-0.362664	4	0	4	54	38	16	22	-4	50	16	42
AL627171.2	0.532389	0.350159	1.37494	0	0.842552	-0.350159	1.23234	-0.350159	1	0	1	56	41	15	26	-1	55	15	42
RAC1	0.138058	0.927103	0.655519	0	0.517461	-0.927103	0.619051	-0.927103	3	0	3	53	39	14	25	-3	50	14	42
SRP14	0.311177	-0.198704	0.641464	-0.405533	0.330287	-0.206829	0.562144	-0.24657	5	1	4	51	38	13	25	-3	46	14	42
C12orf57	0.00519981	0.194059	0.519468	0	0.514268	-0.194059	0.517966	-0.194059	10	0	10	45	32	13	19	-10	35	13	42
ATP6V0E1	0.011705	0.315825	0.548576	0	0.536871	-0.315825	0.545587	-0.315825	7	0	7	47	35	12	23	-7	40	12	42
COX7B	0.122518	0.321931	0.75452	0	0.632002	-0.321931	0.726443	-0.321931	5	0	5	48	37	11	26	-5	43	11	42
COX5B	0.182939	0.0837618	0.701179	0	0.51824	-0.0837618	0.664591	-0.0837618	2	0	2	50	40	10	30	-2	48	10	42
SEM1	0.03656	0.575129	0.632151	0	0.595591	-0.575129	0.624316	-0.575129	9	0	9	42	33	9	24	-9	33	9	42
TOMM6	0.0713492	0.575863	0.611199	0	0.539849	-0.575863	0.598226	-0.575863	6	0	6	44	36	8	28	-6	38	8	42
AC007952.4	1.2706	0.972313	1.2706	0	0	-0.972313	1.2706	-0.972313	16	0	16	26	26	0	26	-16	10	0	42
HSPA8	-0.0896774	-0.282877	0.66155	-0.830311	0.751227	-0.547434	0.701905	-0.736019	24	16	8	60	33	27	6	8	36	43	41
ISG15	0.230255	-0.459529	1.19688	-0.459529	0.966624	0	1.08317	-0.459529	2	2	0	81	41	40	1	2	79	42	41
EEF2	0.21014	-0.227285	0.669603	-0.305799	0.459463	-0.0785141	0.564533	-0.192157	2	1	1	80	40	40	0	0	78	41	41
SMAP2	0.141801	1.6684	0.706539	0	0.564738	-1.6684	0.636559	-1.6684	2	0	2	77	39	38	1	-2	75	38	41
TLN1	0.238857	1.0452	0.750385	0	0.511528	-1.0452	0.632507	-1.0452	2	0	2	77	39	38	1	-2	75	38	41
YWHAZ	0.350595	2.49152	0.744092	-0.269929	0.393497	-2.76145	0.586578	-1.33773	7	4	3	69	38	31	7	1	62	35	41
MT-CO2	-0.0703398	-0.399907	0.77846	-0.846864	0.8488	-0.446957	0.809956	-0.646911	8	4	4	67	37	30	7	0	59	34	41
GNAI2	0.262398	1.00075	0.649984	0	0.387586	-1.00075	0.529718	-1.00075	2	0	2	72	39	33	6	-2	70	33	41
SOD1	-0.0379584	-0.280862	0.61455	-0.676993	0.652509	-0.396131	0.628974	-0.543249	21	11	10	50	31	19	12	1	29	30	41
CLIC1	0.174484	-0.122578	0.607298	-0.3228	0.432814	-0.200222	0.530961	-0.220652	6	1	5	64	36	28	8	-4	58	29	41
SRGN	0.328349	0.202041	0.905628	-0.262843	0.577278	-0.464883	0.77533	-0.363863	6	3	3	63	38	25	13	0	57	28	41
PNRC1	0.134592	0.175405	0.668312	-0.582782	0.53372	-0.758187	0.614475	-0.699718	3	1	2	65	39	26	13	-1	62	27	41
CD37	0.170922	0.0978367	0.623065	-0.170425	0.452143	-0.268262	0.554697	-0.23565	3	1	2	65	39	26	13	-1	62	27	41
LRRFIP1	0.301192	0.355102	0.700851	0	0.399659	-0.355102	0.585008	-0.355102	1	0	1	65	40	25	15	-1	64	25	41
HP1BP3	0.284025	0	0.792564	0	0.508539	0	0.687693	0	0	0	0	65	41	24	17	0	65	24	41
ARPC2	0.209928	0.845837	0.581586	0	0.371658	-0.845837	0.502432	-0.845837	3	0	3	61	38	23	15	-3	58	23	41
CAST	0.353073	2.6653	0.748232	0	0.395159	-2.6653	0.617253	-2.6653	2	0	2	62	39	23	16	-2	60	23	41
PSMB10	-0.0592533	0.225411	0.786667	0	0.84592	-0.225411	0.808761	-0.225411	4	0	4	59	37	22	15	-4	55	22	41
POLR2A	0.372067	1.2251	0.809401	0	0.437333	-1.2251	0.683276	-1.2251	2	0	2	59	39	20	19	-2	57	20	41
SCAF11	0.281645	2.65342	0.742025	0	0.460381	-2.65342	0.648144	-2.65342	3	0	3	57	38	19	19	-3	54	19	41
ANKRD12	0.340403	0.885771	0.710103	0	0.3697	-0.885771	0.600688	-0.885771	3	0	3	56	38	18	20	-3	53	18	41
UQCRH	-0.0261456	-0.210385	0.575798	-0.388857	0.601944	-0.178472	0.584142	-0.216724	11	2	9	47	32	15	17	-7	36	17	41
IL2RG	0.142262	0.245354	0.759203	-0.460807	0.61694	-0.706162	0.716255	-0.657091	5	1	4	53	37	16	21	-3	48	17	41
GAPDH	0.0392973	-0.137551	0.566142	-0.448551	0.526845	-0.311	0.557781	-0.393531	10	6	4	47	37	10	27	2	37	16	41
SKP1	0.123106	0.997121	0.589296	-0.299324	0.466191	-1.29645	0.557289	-0.964072	6	2	4	50	37	13	24	-2	44	15	41
CNBP	0.226074	0.793269	0.616498	-0.338052	0.390423	-1.13132	0.558871	-0.933004	4	1	3	51	38	13	25	-2	47	14	41
ARHGDIB	0.30664	0.100672	0.665236	0	0.358596	-0.100672	0.585737	-0.100672	1	0	1	54	40	14	26	-1	53	14	41
SUB1	0.171457	0.77985	0.686122	0	0.514665	-0.77985	0.641543	-0.77985	4	0	4	50	37	13	24	-4	46	13	41
DAD1	0.0531934	0.725448	0.587661	0	0.534468	-0.725448	0.572294	-0.725448	9	0	9	45	32	13	19	-9	36	13	41
PPIB	0.226839	0.164695	0.614085	0	0.387246	-0.164695	0.558445	-0.164695	1	0	1	53	40	13	27	-1	52	13	41
NDUFS5	0.19838	0.330598	0.689961	0	0.491581	-0.330598	0.641378	-0.330598	4	0	4	49	37	12	25	-4	45	12	41
ATP5IF1	0.254068	0.254129	0.681118	0	0.42705	-0.254129	0.624083	-0.254129	3	0	3	49	38	11	27	-3	46	11	41
EIF3E	0.276439	1.89368	0.794413	0	0.517973	-1.89368	0.733596	-1.89368	2	0	2	50	39	11	28	-2	48	11	41
NDUFB9	0.159807	0.264053	0.704174	0	0.544367	-0.264053	0.670881	-0.264053	3	0	3	48	38	10	28	-3	45	10	41
EID1	0.338631	0.599804	0.698699	0	0.360067	-0.599804	0.638498	-0.599804	4	0	4	45	37	8	29	-4	41	8	41
NDUFA3	0.498217	0.354181	0.840893	0	0.342676	-0.354181	0.754246	-0.354181	3	0	3	46	38	8	30	-3	43	8	41
C1orf162	0.195716	0.346337	0.849037	0	0.65332	-0.346337	0.815622	-0.346337	7	0	7	41	34	7	27	-7	34	7	41
TBCA	0.247365	0.814971	0.680903	0	0.433538	-0.814971	0.639675	-0.814971	6	0	6	42	35	7	28	-6	36	7	41
NDUFB4	0.133514	0.394954	0.644101	0	0.510587	-0.394954	0.627412	-0.394954	6	0	6	40	35	5	30	-6	34	5	41
SNRPF	0.0978695	0.359353	0.725209	0	0.62734	-0.359353	0.712332	-0.359353	8	0	8	38	33	5	28	-8	30	5	41
ZFP36L2	0.323389	0.882446	0.818315	-0.387527	0.494927	-1.26997	0.654521	-0.681676	6	4	2	77	38	39	-1	2	71	43	40
IFI44L	0.267271	0	2.75907	0	2.4918	0	2.62218	0	0	0	0	82	40	42	-2	0	82	42	40
MX1	0.350753	0	1.53731	0	1.18656	0	1.35766	0	0	0	0	82	40	42	-2	0	82	42	40
FMNL1	0.227606	0	0.705211	0	0.477605	0	0.600635	0	0	0	0	74	40	34	6	0	74	34	40
TPM3	0.390168	0	0.75566	0	0.365492	0	0.579283	0	0	0	0	73	40	33	7	0	73	33	40
EIF2AK2	0.529828	1.66834	1.32496	0	0.795135	-1.66834	1.08692	-1.66834	2	0	2	69	38	31	7	-2	67	31	40
JAK1	0.261942	0.858988	0.665582	0	0.40364	-0.858988	0.548295	-0.858988	3	0	3	67	37	30	7	-3	64	30	40
FTL	0.100197	-0.125604	0.515442	-0.373059	0.415246	-0.247455	0.477437	-0.322818	10	6	4	58	36	22	14	2	48	28	40
YBX1	0.273559	-0.4319	0.66643	-0.4319	0.392871	0	0.563845	-0.4319	1	1	0	64	40	24	16	1	63	25	40
ETS1	0.353896	0	0.774675	0	0.420778	0	0.638561	0	0	0	0	65	40	25	15	0	65	25	40
SRSF5	0.0933094	-0.182739	0.694822	-0.417768	0.601513	-0.23503	0.658447	-0.295943	6	2	4	59	36	23	13	-2	53	25	40
HCLS1	0.0932817	0.693755	0.641412	-0.371695	0.548131	-1.06545	0.60624	-0.834199	3	1	2	61	38	23	15	-1	58	24	40
DOCK10	0.179602	1.67139	0.781987	0	0.602385	-1.67139	0.714268	-1.67139	2	0	2	61	38	23	15	-2	59	23	40
NPM1	0.0242331	0.182557	0.584629	-0.345659	0.560396	-0.528217	0.575541	-0.476057	7	2	5	56	35	21	14	-3	49	23	40
HNRNPC	0.258454	0.507401	0.777678	-0.636268	0.519225	-1.14367	0.682912	-0.974536	3	1	2	60	38	22	16	-1	57	23	40
FOXN3	0.242399	0.586726	0.7296	-0.435954	0.487201	-1.02268	0.639214	-0.875998	4	1	3	59	37	22	15	-2	55	23	40
RASA2	0.366562	1.74515	0.809106	0	0.442545	-1.74515	0.676904	-1.74515	1	0	1	61	39	22	17	-1	60	22	40
CYTH1	0.232369	0	0.771413	0	0.539045	0	0.68896	0	0	0	0	62	40	22	18	0	62	22	40
ANKRD44	0.239563	1.37811	0.605995	0	0.366432	-1.37811	0.520727	-1.37811	2	0	2	59	38	21	17	-2	57	21	40
RHOA	0.265422	1.07689	0.653283	-0.286582	0.38786	-1.36347	0.567968	-0.717338	5	3	2	56	38	18	20	1	51	21	40
CDC42SE2	0.395597	1.0898	0.796431	-0.615872	0.400834	-1.70567	0.664565	-1.34241	3	1	2	57	38	19	19	-1	54	20	40
ADD3	0.232788	0.56212	0.7503	0	0.517512	-0.56212	0.675476	-0.56212	2	0	2	56	38	18	20	-2	54	18	40
PRR13	0.237059	0.0592313	0.769735	0	0.532677	-0.0592313	0.694875	-0.0592313	1	0	1	57	39	18	21	-1	56	18	40
ATP5F1D	0.0966373	0.198677	0.637705	0	0.541068	-0.198677	0.606643	-0.198677	2	0	2	56	38	18	20	-2	54	18	40
ZFAS1	0.0746806	0.221362	0.640736	0	0.566055	-0.221362	0.615842	-0.221362	4	0	4	54	36	18	18	-4	50	18	40
RAN	0.00792827	-0.164983	0.652468	-0.414759	0.64454	-0.249776	0.650444	-0.323102	9	4	5	47	35	12	23	-1	38	16	40
ARPC5	0.272221	0.526826	0.70037	0	0.428149	-0.526826	0.621844	-0.526826	3	0	3	52	37	15	22	-3	49	15	40
GPSM3	0.0460601	0.149387	0.625984	0	0.579924	-0.149387	0.612698	-0.149387	3	0	3	52	37	15	22	-3	49	15	40
TRMT112	0.00724573	-0.201393	0.56604	-0.498253	0.558794	-0.29686	0.563899	-0.316999	10	1	9	44	31	13	18	-8	34	14	40
MYL12B	0.197625	0.131734	0.645668	0	0.448043	-0.131734	0.592461	-0.131734	2	0	2	52	38	14	24	-2	50	14	40
CSNK2B	0.204578	1.10136	0.702944	0	0.498366	-1.10136	0.649754	-1.10136	3	0	3	50	37	13	24	-3	47	13	40
NEDD8	0.163147	0.333477	0.68322	0	0.520073	-0.333477	0.639937	-0.333477	4	0	4	49	36	13	23	-4	45	13	40
SON	0.413411	0.0907062	0.739225	-0.42136	0.325814	-0.512067	0.646418	-0.481831	3	1	2	49	38	11	27	-1	46	12	40
BANF1	-0.0593963	0.373341	0.674479	0	0.733875	-0.373341	0.690035	-0.373341	9	0	9	42	31	11	20	-9	33	11	40
HCST	0.21558	0.359695	0.5971	0	0.38152	-0.359695	0.545548	-0.359695	5	0	5	46	35	11	24	-5	41	11	40
HMGN1	0.0994767	0.308412	0.736758	0	0.637281	-0.308412	0.712441	-0.308412	6	0	6	45	34	11	23	-6	39	11	40
CSTB	-0.353022	0.371464	0.559947	0	0.912969	-0.371464	0.648202	-0.371464	7	0	7	44	33	11	22	-7	37	11	40
N4BP2L2	0.241109	0.50897	0.631064	0	0.389955	-0.50897	0.580833	-0.50897	2	0	2	48	38	10	28	-2	46	10	40
ATP5PF	0.00890769	-0.182229	0.632874	-0.487372	0.623967	-0.305143	0.631136	-0.327922	8	1	7	41	33	8	25	-6	33	9	40
DCXR	-0.0297981	0.290024	0.707378	0	0.737177	-0.290024	0.712796	-0.290024	4	0	4	44	36	8	28	-4	40	8	40
HIST1H3D	0.331008	0.311456	1.08258	0	0.751575	-0.311456	1.03221	-0.311456	1	0	1	46	39	7	32	-1	45	7	40
UQCRQ	0.18529	0.568714	0.731831	0	0.546541	-0.568714	0.704715	-0.568714	5	0	5	41	35	6	29	-5	36	6	40
IFI6	0.397171	0	1.53387	0	1.1367	0	1.34051	0	0	0	0	76	39	37	2	0	76	37	39
STK17B	0.352132	1.55226	0.936722	-0.35818	0.58459	-1.91044	0.770438	-0.8756	3	2	1	72	38	34	4	1	69	36	39
SP100	0.280461	0.674132	0.813824	0	0.533363	-0.674132	0.679357	-0.674132	1	0	1	73	38	35	3	-1	72	35	39
HNRNPA2B1	0.0871495	0.776952	0.62724	-0.321808	0.540091	-1.09876	0.586155	-0.710284	4	2	2	70	37	33	4	0	66	35	39
SET	0.324835	2.05152	0.780914	-0.60778	0.456079	-2.6593	0.634973	-1.63354	2	1	1	69	38	31	7	0	67	32	39
PDIA3	0.340356	0.703179	0.793961	-0.449854	0.453605	-1.15303	0.645055	-0.977238	4	1	3	64	36	28	8	-2	60	29	39
BST2	0.124317	0.110242	0.870195	0	0.745879	-0.110242	0.815571	-0.110242	2	0	2	66	37	29	8	-2	64	29	39
SP110	0.136121	0	0.990494	0	0.854373	0	0.933608	0	0	0	0	67	39	28	11	0	67	28	39
TGFB1	0.209829	1.411	0.646804	-0.30478	0.436975	-1.71578	0.559645	-1.01028	2	1	1	65	38	27	11	0	63	28	39
CCNI	0.333996	1.35475	0.686692	-0.382218	0.352697	-1.73697	0.554154	-1.05959	2	1	1	63	38	25	13	0	61	26	39
LCP1	0.213639	1.4712	0.732338	-0.422559	0.518699	-1.89376	0.646193	-1.40336	3	1	2	62	37	25	12	-1	59	26	39
PKM	0.204321	1.05593	0.703292	-0.582975	0.498971	-1.6389	0.628374	-0.846957	4	3	1	60	38	22	16	2	56	25	39
ARID4B	0.137037	1.41849	0.769154	-0.417405	0.632117	-1.83589	0.717484	-1.12665	2	1	1	61	38	23	15	0	59	24	39
ACTR2	0.400305	1.99994	0.790528	0	0.390223	-1.99994	0.633031	-1.99994	2	0	2	61	37	24	13	-2	59	24	39
NFKB1	0.348447	1.26392	0.873008	0	0.524561	-1.26392	0.731267	-1.26392	4	0	4	59	35	24	11	-4	55	24	39
ARHGDIA	0.267699	2.05723	0.702077	0	0.434378	-2.05723	0.598452	-2.05723	1	0	1	62	38	24	14	-1	61	24	39
UBE2L6	0.218579	0.151054	1.04913	0	0.830552	-0.151054	0.966716	-0.151054	1	0	1	61	38	23	15	-1	60	23	39
KMT2E	0.246393	1.04349	0.683564	-0.607454	0.437171	-1.65095	0.595865	-1.1292	2	1	1	59	38	21	17	0	57	22	39
LINC01578	0.312028	1.04251	0.753363	-0.417128	0.441334	-1.45964	0.640387	-1.11214	3	1	2	58	37	21	16	-1	55	22	39
DAZAP2	0.470175	1.20596	0.755952	-0.398339	0.285778	-1.6043	0.602077	-0.880723	5	3	2	55	37	18	19	1	50	21	39
FOXP1	0.270929	0.866098	0.750256	-0.384775	0.479327	-1.25087	0.658334	-0.962174	3	1	2	56	37	19	18	-1	53	20	39
NFKBIZ	0.477285	1.16202	1.16503	0	0.687742	-1.16202	1.00309	-1.16202	2	0	2	56	37	19	18	-2	54	19	39
PNISR	0.331859	0	0.72735	0	0.395491	0	0.618638	0	0	0	0	58	39	19	20	0	58	19	39
SPTAN1	0.276863	0.632888	0.717628	0	0.440765	-0.632888	0.623692	-0.632888	2	0	2	56	37	19	18	-2	54	19	39
RAP1B	0.0755206	1.00759	0.640822	0	0.565302	-1.00759	0.615649	-1.00759	3	0	3	54	36	18	18	-3	51	18	39
EIF5A	0.313712	0	0.689453	0	0.375741	0	0.590386	0	0	0	0	57	39	18	21	0	57	18	39
DRAP1	0.232747	0.496218	0.70768	0	0.474933	-0.496218	0.63574	-0.496218	1	0	1	55	38	17	21	-1	54	17	39
LITAF	0.133961	1.25939	0.788094	0	0.654133	-1.25939	0.745921	-1.25939	2	0	2	54	37	17	20	-2	52	17	39
PNRC2	0.160137	1.30212	0.702659	0	0.542522	-1.30212	0.654316	-1.30212	2	0	2	53	37	16	21	-2	51	16	39
MT-ND5	0.421523	0.550012	1.00064	-0.570516	0.579118	-1.12053	0.884928	-0.845521	4	2	2	51	37	14	23	0	47	16	39
SNHG8	0.231691	0.46117	0.802463	0	0.570772	-0.46117	0.73689	-0.46117	1	0	1	53	38	15	23	-1	52	15	39
CUTA	0.125245	0.255728	0.667941	0	0.542695	-0.255728	0.631812	-0.255728	2	0	2	52	37	15	22	-2	50	15	39
LAMTOR4	0.0504379	0.225313	0.589989	0	0.539551	-0.225313	0.574858	-0.225313	4	0	4	50	35	15	20	-4	46	15	39
CIB1	0.0845219	0.273569	0.645268	0	0.560747	-0.273569	0.620887	-0.273569	2	0	2	52	37	15	22	-2	50	15	39
SSR2	0.0205484	0.0729727	0.555721	-0.499708	0.535172	-0.572681	0.549785	-0.563559	8	1	7	45	32	13	19	-6	37	14	39
VAMP8	-0.0527545	0.241227	0.598041	0	0.650795	-0.241227	0.613113	-0.241227	4	0	4	49	35	14	21	-4	45	14	39
SERINC5	0.376598	1.05593	0.933257	0	0.556659	-1.05593	0.829877	-1.05593	2	0	2	51	37	14	23	-2	49	14	39
ATP6V0C	0.113658	0.104352	0.672562	-0.388133	0.558904	-0.492484	0.64359	-0.440308	2	1	1	51	38	13	25	0	49	14	39
LIMD2	0.120401	0.195336	0.6264	0	0.505999	-0.195336	0.595096	-0.195336	2	0	2	50	37	13	24	-2	48	13	39
SPCS1	0.122608	0.202626	0.600613	-0.597844	0.478005	-0.80047	0.569961	-0.771524	7	1	6	44	33	11	22	-5	37	12	39
NME2	-0.0565058	0.203367	0.616136	0	0.672642	-0.203367	0.630563	-0.203367	4	0	4	47	35	12	23	-4	43	12	39
EIF3H	0.179958	0.200685	0.674267	0	0.494309	-0.200685	0.632149	-0.200685	3	0	3	47	36	11	25	-3	44	11	39
ANXA1	0.231392	0.288608	0.698486	-0.336783	0.467094	-0.625391	0.654709	-0.536589	13	4	9	37	30	7	23	-5	24	11	39
ROMO1	0.167529	-0.00388771	0.769044	-0.458442	0.601515	-0.454555	0.732624	-0.455526	4	1	3	46	36	10	26	-2	42	11	39
MICOS10	-0.00982456	0.52806	0.592134	0	0.601958	-0.52806	0.594473	-0.52806	7	0	7	42	32	10	22	-7	35	10	39
ATP5PB	0.0693915	-0.0275225	0.647296	-0.531708	0.577905	-0.504185	0.631283	-0.506938	10	1	9	39	30	9	21	-8	29	10	39
SEC62	0.444982	0.323721	0.747155	0	0.302173	-0.323721	0.64827	-0.323721	4	0	4	45	35	10	25	-4	41	10	39
HEBP2	0.363339	0	0.776626	0	0.413286	0	0.702475	0	0	0	0	49	39	10	29	0	49	10	39
PSMB1	0.102563	1.337	0.644161	0	0.541598	-1.337	0.623182	-1.337	4	0	4	44	35	9	26	-4	40	9	39
SEC61G	0.16429	-0.00899991	0.721852	-0.493038	0.557562	-0.484038	0.693803	-0.486609	7	2	5	41	34	7	27	-3	34	9	39
HIGD2A	0.225331	0.349379	0.65321	0	0.427879	-0.349379	0.613151	-0.349379	2	0	2	45	37	8	29	-2	43	8	39
SH3BGRL	0.120331	0.861461	0.620282	0	0.499951	-0.861461	0.597362	-0.861461	5	0	5	42	34	8	26	-5	37	8	39
ATP5MPL	0.305358	-0.391306	0.741511	-0.698903	0.436153	-0.307597	0.703342	-0.385858	5	1	4	40	35	5	30	-3	35	6	39
SSBP1	0.266538	0.56837	0.695239	0	0.428701	-0.56837	0.660169	-0.56837	6	0	6	38	33	5	28	-6	32	5	39
MTRNR2L8	0.725374	0.0343672	1.32185	-0.427381	0.596475	-0.461748	1.29498	-0.459293	14	1	13	27	26	1	25	-12	13	2	39
JUND	0.0705886	0.377653	0.629126	-0.408085	0.558537	-0.785737	0.594329	-0.515986	7	5	2	71	36	35	1	3	64	40	38
BTG2	0.234008	0.790921	0.883645	-0.328067	0.649637	-1.11899	0.765038	-0.855348	3	1	2	73	36	37	-1	-1	70	38	38
MTRNR2L12	0.169723	-0.464192	0.75602	-0.660266	0.586298	-0.196074	0.686874	-0.533668	22	16	6	54	32	22	10	10	32	38	38
RNF213	0.350604	-0.567136	0.87463	-0.567136	0.524026	0	0.711673	-0.567136	1	1	0	71	38	33	5	1	70	34	38
HNRNPDL	0.269541	0.28173	0.638736	-0.431787	0.369195	-0.713517	0.51848	-0.525697	6	4	2	65	36	29	7	2	59	33	38
SQSTM1	-0.0606847	-0.297294	0.625541	-0.297294	0.686226	0	0.651808	-0.297294	1	1	0	67	38	29	9	1	66	30	38
CCNL1	0.0783535	-0.110294	0.772062	-0.641302	0.693709	-0.531008	0.73831	-0.586155	2	1	1	65	37	28	9	0	63	29	38
STAT3	0.30599	0.23213	0.820931	-0.516703	0.51494	-0.748833	0.689119	-0.632768	2	1	1	65	37	28	9	0	63	29	38
PAK2	0.357438	1.8483	0.767651	0	0.410213	-1.8483	0.617758	-1.8483	2	0	2	62	36	26	10	-2	60	26	38
CELF2	0.19767	1.38223	0.67413	0	0.47646	-1.38223	0.591236	-1.38223	2	0	2	62	36	26	10	-2	60	26	38
ISG20	0.306932	0	0.932278	0	0.625345	0	0.810479	0	0	0	0	63	38	25	13	0	63	25	38
CDC42	0.412461	2.03921	0.793684	0	0.381223	-2.03921	0.628699	-2.03921	2	0	2	60	36	24	12	-2	58	24	38
VIM	0.224736	0.470261	0.706207	-0.394144	0.48147	-0.864406	0.627133	-0.570492	8	5	3	54	35	19	16	2	46	24	38
TMBIM6	0.150157	0.677476	0.6287	0	0.478543	-0.677476	0.569622	-0.677476	1	0	1	61	37	24	13	-1	60	24	38
UTRN	0.204646	0.853516	0.702048	-0.980899	0.497403	-1.83442	0.624424	-1.54991	3	1	2	58	36	22	14	-1	55	23	38
ARF1	0.274366	1.52914	0.672001	0	0.397636	-1.52914	0.567932	-1.52914	2	0	2	58	36	22	14	-2	56	22	38
PGK1	0.107107	-0.161539	0.640356	-0.540426	0.533249	-0.378888	0.609754	-0.49637	11	8	3	49	35	14	21	5	38	22	38
CHCHD2	0.249881	0.0434404	0.688959	0	0.439077	-0.0434404	0.601281	-0.0434404	1	0	1	57	37	20	17	-1	56	20	38
HMGB1	0.299815	0.592093	0.697768	-0.296427	0.397953	-0.888519	0.601601	-0.592473	4	2	2	53	36	17	19	0	49	19	38
ENO1	0.198917	0.899507	0.674146	-0.645899	0.475229	-1.54541	0.616766	-0.870775	4	3	1	52	37	15	22	2	48	18	38
PTPN1	0.494654	0.67822	0.926577	0	0.431922	-0.67822	0.76469	-0.67822	1	0	1	55	37	18	19	-1	54	18	38
GNB1	0.367394	0.96177	0.785513	0	0.41812	-0.96177	0.663049	-0.96177	4	0	4	51	34	17	17	-4	47	17	38
TRIR	0.228615	0.105658	0.666794	0	0.438178	-0.105658	0.594822	-0.105658	1	0	1	54	37	17	20	-1	53	17	38
ANAPC16	0.0914251	-0.23906	0.62694	-0.456758	0.535514	-0.217698	0.60005	-0.297385	3	1	2	51	36	15	21	-1	48	16	38
TAF10	0.00086947	0.319541	0.551375	0	0.550506	-0.319541	0.551102	-0.319541	3	0	3	51	35	16	19	-3	48	16	38
GTF3A	0.232844	0	0.771586	0	0.538742	0	0.702595	0	0	0	0	54	38	16	22	0	54	16	38
LPXN	0.0184406	0.588609	0.750985	0	0.732545	-0.588609	0.74534	-0.588609	4	0	4	49	34	15	19	-4	45	15	38
COX5A	0.0708677	-0.112614	0.718255	-0.499737	0.647387	-0.387124	0.698412	-0.424662	3	1	2	50	36	14	22	-1	47	15	38
JTB	0.258556	0.440594	0.744174	0	0.485617	-0.440594	0.6703	-0.440594	3	0	3	49	35	14	21	-3	46	14	38
MORF4L1	0.349462	1.12952	0.733194	0	0.383732	-1.12952	0.635345	-1.12952	2	0	2	50	36	14	22	-2	48	14	38
GYPC	-0.0542082	0.238908	0.719486	0	0.773694	-0.238908	0.733867	-0.238908	2	0	2	49	36	13	23	-2	47	13	38
PCM1	0.176403	1.38334	0.696196	0	0.519793	-1.38334	0.649395	-1.38334	2	0	2	49	36	13	23	-2	47	13	38
NDUFA11	0.0486303	0.221106	0.592153	0	0.543522	-0.221106	0.578982	-0.221106	3	0	3	48	35	13	22	-3	45	13	38
PARK7	0.0472761	0.235438	0.640766	0	0.59349	-0.235438	0.628433	-0.235438	4	0	4	46	34	12	22	-4	42	12	38
CAPZA1	0.225916	2.47058	0.804237	0	0.578321	-2.47058	0.747758	-2.47058	2	0	2	48	36	12	24	-2	46	12	38
NDUFB3	-0.0963068	0.577726	0.65012	0	0.746426	-0.577726	0.677636	-0.577726	8	0	8	42	30	12	18	-8	34	12	38
FAM49B	0.182839	1.35835	0.68391	0	0.501072	-1.35835	0.638201	-1.35835	2	0	2	48	36	12	24	-2	46	12	38
GPX4	0.115095	-0.0603134	0.614812	-0.508909	0.499717	-0.448596	0.58729	-0.463674	4	1	3	46	35	11	24	-2	42	12	38
MZT2B	0.157022	-0.263776	0.536188	-0.396583	0.379166	-0.132807	0.501294	-0.198751	4	1	3	45	35	10	25	-2	41	11	38
PDE7A	0.0486893	0.109491	0.670014	0	0.621325	-0.109491	0.658856	-0.109491	1	0	1	48	37	11	26	-1	47	11	38
GTF2B	-0.0286027	1.58662	0.685942	0	0.714544	-1.58662	0.692159	-1.58662	2	0	2	46	36	10	26	-2	44	10	38
UBE2I	0.214098	0.880576	0.637215	0	0.423117	-0.880576	0.589638	-0.880576	3	0	3	45	35	10	25	-3	42	10	38
PSMB3	0.143007	0.419292	0.777599	0	0.634592	-0.419292	0.745097	-0.419292	4	0	4	44	34	10	24	-4	40	10	38
KRT10	-0.201578	0.136574	0.647336	-0.510027	0.848914	-0.646601	0.687652	-0.612458	8	2	6	40	32	8	24	-4	32	10	38
COPS9	0.146773	0.416305	0.743439	0	0.596666	-0.416305	0.713417	-0.416305	3	0	3	44	35	9	26	-3	41	9	38
C4orf3	0.194628	0.360602	0.681398	0	0.48677	-0.360602	0.637607	-0.360602	7	0	7	40	31	9	22	-7	33	9	38
RGS10	0.0503838	0.382684	0.650761	0	0.600377	-0.382684	0.64093	-0.382684	5	0	5	41	33	8	25	-5	36	8	38
NDUFC2	0.224415	-0.0925512	0.669935	-0.564462	0.44552	-0.471911	0.63541	-0.487336	6	1	5	39	33	6	27	-4	33	7	38
EIF2S2	0.10759	0.542809	0.863651	0	0.756061	-0.542809	0.845719	-0.542809	3	0	3	42	35	7	28	-3	39	7	38
NDUFA12	0.138101	0.197224	0.674652	0	0.536552	-0.197224	0.654924	-0.197224	2	0	2	42	36	6	30	-2	40	6	38
NDUFB1	0.333814	0.348748	0.824994	0	0.491179	-0.348748	0.777306	-0.348748	2	0	2	42	36	6	30	-2	40	6	38
NDUFA6	-0.00662306	0.191329	0.75475	0	0.761373	-0.191329	0.755539	-0.191329	1	0	1	42	37	5	32	-1	41	5	38
MT-ND6	-0.281624	-0.0227545	0.708855	-0.457128	0.990479	-0.434373	0.728971	-0.437624	14	2	12	28	26	2	24	-10	14	4	38
MALAT1	0.244975	-0.235243	0.655254	-0.235243	0.41028	0	0.531134	-0.235243	4	4	0	75	37	38	-1	4	71	42	37
CCND3	0.174338	0	0.695158	0	0.52082	0	0.605695	0	0	0	0	76	37	39	-2	0	76	39	37
NCL	0.261928	1.34923	0.729356	-0.354069	0.467428	-1.7033	0.608166	-0.522722	8	7	1	67	36	31	5	6	59	38	37
ADAR	0.242522	0	0.869244	0	0.626722	0	0.751351	0	0	0	0	72	37	35	2	0	72	35	37
CALR	0.192589	1.06587	0.706216	-0.608759	0.513627	-1.67463	0.614108	-1.1417	2	1	1	69	36	33	3	0	67	34	37
SAP18	0.0228309	-0.0209694	0.654731	-0.463768	0.6319	-0.442799	0.645	-0.459108	9	7	2	61	35	26	9	5	52	33	37
SEPTIN9	0.268453	0	0.716646	0	0.448193	0	0.59009	0	0	0	0	70	37	33	4	0	70	33	37
KLF2	-0.144343	-0.710047	0.631558	-0.790233	0.775901	-0.0801863	0.698178	-0.506215	5	3	2	65	35	30	5	1	60	33	37
PRRC2C	0.225613	0.546925	0.654764	-0.505719	0.429151	-1.05264	0.548795	-0.870336	3	1	2	66	35	31	4	-1	63	32	37
GRB2	0.254841	0.326938	0.733287	-0.538316	0.478447	-0.865255	0.613831	-0.78352	4	1	3	64	34	30	4	-2	60	31	37
HNRNPA3	0.300409	0.116515	0.757815	-0.463732	0.457406	-0.580247	0.626386	-0.502571	3	2	1	64	36	28	8	1	61	30	37
MT-CO3	0.039533	-0.361224	0.976841	-0.648656	0.937308	-0.287432	0.960369	-0.528248	6	4	2	60	35	25	10	2	54	29	37
SRSF7	-0.0332496	-0.23217	0.533075	-0.456784	0.566325	-0.224614	0.547247	-0.340699	4	2	2	61	35	26	9	0	57	28	37
ADD1	0.213115	1.57895	0.722961	0	0.509846	-1.57895	0.628243	-1.57895	2	0	2	63	35	28	7	-2	61	28	37
ITGA4	0.0407455	2.62325	0.881406	0	0.840661	-2.62325	0.863944	-2.62325	1	0	1	63	36	27	9	-1	62	27	37
CSDE1	0.406055	2.04602	0.793164	-0.38465	0.387108	-2.43067	0.621106	-1.91917	4	1	3	59	34	25	9	-2	55	26	37
ACTR3	-0.107135	1.42158	0.669934	0	0.777069	-1.42158	0.716359	-1.42158	3	0	3	60	34	26	8	-3	57	26	37
KLF13	0.261253	2.47066	0.680055	0	0.418801	-2.47066	0.570497	-2.47066	1	0	1	62	36	26	10	-1	61	26	37
HNRNPK	0.140004	0.98684	0.734705	-0.366825	0.594702	-1.35367	0.682204	-0.695772	6	4	2	56	35	21	14	2	50	25	37
TAPBP	0.2756	0.760288	0.821554	0	0.545954	-0.760288	0.711314	-0.760288	1	0	1	60	36	24	12	-1	59	24	37
PHPT1	-0.421206	0.2134	0.857754	0	1.27896	-0.2134	1.02909	-0.2134	2	0	2	59	35	24	11	-2	57	24	37
LSP1	0.270775	-0.0909035	0.675412	-0.286271	0.404637	-0.195367	0.572704	-0.255969	3	2	1	58	36	22	14	1	55	24	37
EVL	0.0522988	0.683639	0.65254	0	0.600241	-0.683639	0.631621	-0.683639	1	0	1	60	36	24	12	-1	59	24	37
IRF1	0.222278	0.61494	0.860212	0	0.637934	-0.61494	0.773561	-0.61494	1	0	1	59	36	23	13	-1	58	23	37
FLI1	0.172645	3.5726	0.674031	0	0.501385	-3.5726	0.605568	-3.5726	2	0	2	58	35	23	12	-2	56	23	37
PRKCB	0.117633	1.31566	0.734391	0	0.616758	-1.31566	0.687744	-1.31566	2	0	2	58	35	23	12	-2	56	23	37
SERP1	-0.10612	0.122048	0.595715	-0.207705	0.701835	-0.329754	0.636233	-0.299242	4	1	3	55	34	21	13	-2	51	22	37
PSAP	0.271128	4.41273	0.739402	0	0.468274	-4.41273	0.634756	-4.41273	2	0	2	57	35	22	13	-2	55	22	37
CD44	0.31266	0.368701	0.748174	0	0.435515	-0.368701	0.627499	-0.368701	2	0	2	57	35	22	13	-2	55	22	37
ATRX	0.20714	0.474452	0.705372	-0.490404	0.498232	-0.964856	0.627695	-0.806705	3	1	2	56	35	21	14	-1	53	22	37
GNB2	0.0906935	-0.35468	0.656284	-0.444292	0.56559	-0.0896114	0.623893	-0.266952	2	1	1	56	36	20	16	0	54	21	37
MTDH	0.185685	1.58944	0.697007	0	0.511322	-1.58944	0.628597	-1.58944	1	0	1	57	36	21	15	-1	56	21	37
FNBP1	0.50308	1.7913	0.840966	0	0.337886	-1.7913	0.652311	-1.7913	2	0	2	56	35	21	14	-2	54	21	37
CD53	0.103554	1.03706	0.60187	0	0.498316	-1.03706	0.562793	-1.03706	4	0	4	53	33	20	13	-4	49	20	37
HNRNPD	0.290003	0.350433	0.713311	-0.507604	0.423308	-0.858038	0.613128	-0.682821	2	1	1	55	36	19	17	0	53	20	37
SELENOH	0.0213098	0.224052	0.618648	0	0.597338	-0.224052	0.610755	-0.224052	3	0	3	54	34	20	14	-3	51	20	37
EIF2S3	0.121911	1.00956	0.787393	0	0.665483	-1.00956	0.743854	-1.00956	1	0	1	56	36	20	16	-1	55	20	37
SRRM1	0.407945	-0.507166	0.773324	-0.507166	0.365379	0	0.639815	-0.507166	1	1	0	55	37	18	19	1	54	19	37
CAP1	0.288943	1.37322	0.750722	0	0.461778	-1.37322	0.649057	-1.37322	2	0	2	54	35	19	16	-2	52	19	37
PPP1CB	0.242115	1.47966	0.799159	0	0.557044	-1.47966	0.716932	-1.47966	2	0	2	53	35	18	17	-2	51	18	37
XRN1	0.434851	1.58039	0.876873	0	0.442022	-1.58039	0.740449	-1.58039	2	0	2	51	35	16	19	-2	49	16	37
GCH1	0.146961	0.984204	0.843599	0	0.696638	-0.984204	0.79838	-0.984204	1	0	1	52	36	16	20	-1	51	16	37
SELENOW	0.161922	-0.235257	0.654106	-0.487914	0.492184	-0.252657	0.605529	-0.331076	3	1	2	50	35	15	20	-1	47	16	37
IQGAP2	0.239621	2.45685	0.682419	0	0.442798	-2.45685	0.610533	-2.45685	2	0	2	50	35	15	20	-2	48	15	37
SORL1	0.100245	0.500782	0.794115	0	0.693869	-0.500782	0.764041	-0.500782	2	0	2	50	35	15	20	-2	48	15	37
PSMB6	0.163418	-0.346662	0.669944	-0.475006	0.506526	-0.128344	0.624187	-0.301675	2	1	1	50	36	14	22	0	48	15	37
PA2G4	0.309652	0.458692	0.777982	0	0.46833	-0.458692	0.69128	-0.458692	1	0	1	50	36	14	22	-1	49	14	37
DEK	0.149674	0.663677	0.740013	0	0.590339	-0.663677	0.700304	-0.663677	1	0	1	49	36	13	23	-1	48	13	37
RAB2A	0.176751	1.1258	0.72782	0	0.55107	-1.1258	0.678932	-1.1258	3	0	3	47	34	13	21	-3	44	13	37
ATP6V1G1	0.231128	0.362117	0.665337	0	0.434209	-0.362117	0.60274	-0.362117	2	0	2	48	35	13	22	-2	46	13	37
ERP29	0.0150026	0.236311	0.615239	0	0.600237	-0.236311	0.611176	-0.236311	2	0	2	48	35	13	22	-2	46	13	37
KTN1	0.332874	0.602371	0.787826	0	0.454953	-0.602371	0.699513	-0.602371	1	0	1	49	36	13	23	-1	48	13	37
ATP5PD	0.194858	0.354331	0.712452	0	0.517593	-0.354331	0.659678	-0.354331	2	0	2	48	35	13	22	-2	46	13	37
RABAC1	0.0994054	0.804077	0.626249	0	0.526843	-0.804077	0.598156	-0.804077	4	0	4	46	33	13	20	-4	42	13	37
UBE2D2	0.131849	0.179345	0.617136	-0.546933	0.485287	-0.726278	0.584174	-0.690409	5	1	4	44	33	11	22	-3	39	12	37
SEC61B	0.0628115	0.389916	0.648148	0	0.585337	-0.389916	0.631018	-0.389916	5	0	5	44	32	12	20	-5	39	12	37
ATP5F1C	0.0471365	1.04006	0.683993	0	0.636857	-1.04006	0.672209	-1.04006	1	0	1	48	36	12	24	-1	47	12	37
C11orf58	0.087468	1.11835	0.692188	0	0.60472	-1.11835	0.670807	-1.11835	3	0	3	45	34	11	23	-3	42	11	37
TSPO	0.078159	0.399915	0.571976	0	0.493817	-0.399915	0.551982	-0.399915	5	0	5	43	32	11	21	-5	38	11	37
SRSF9	0.174638	0.575283	0.656713	0	0.482075	-0.575283	0.617905	-0.575283	2	0	2	45	35	10	25	-2	43	10	37
C19orf53	0.0965715	0.264767	0.637437	0	0.540865	-0.264767	0.614978	-0.264767	4	0	4	43	33	10	23	-4	39	10	37
COX17	0.251318	0.829933	0.837882	0	0.586564	-0.829933	0.782715	-0.829933	5	0	5	41	32	9	23	-5	36	9	37
NAP1L1	0.0909491	1.1737	0.659653	0	0.568704	-1.1737	0.64105	-1.1737	2	0	2	44	35	9	26	-2	42	9	37
EIF3L	-0.0382268	0.390067	0.618977	0	0.657203	-0.390067	0.627578	-0.390067	6	0	6	40	31	9	22	-6	34	9	37
NSA2	0.248721	0.275425	0.830248	0	0.581527	-0.275425	0.781717	-0.275425	4	0	4	41	33	8	25	-4	37	8	37
DPYD	0.294537	1.18335	0.714776	0	0.420238	-1.18335	0.664489	-1.18335	3	0	3	41	34	7	27	-3	38	7	37
HMGN3	0.131402	0.403149	0.665047	0	0.533645	-0.403149	0.642051	-0.403149	4	0	4	40	33	7	26	-4	36	7	37
NDUFB10	-0.0159221	0.33479	0.575723	0	0.591645	-0.33479	0.578442	-0.33479	3	0	3	41	34	7	27	-3	38	7	37
FOXJ3	0.00150591	1.1838	0.944794	0	0.943288	-1.1838	0.944579	-1.1838	1	0	1	42	36	6	30	-1	41	6	37
PLCG2	0.729407	0.958169	1.18345	0	0.454039	-0.958169	1.09227	-0.958169	9	0	9	32	28	4	24	-9	23	4	37
HSP90AA1	-0.193332	-0.827579	0.792176	-0.954205	0.985507	-0.126626	0.878101	-0.914796	21	20	1	63	35	28	7	19	42	48	36
HNRNPU	0.0786557	-0.59087	0.8035	-0.59087	0.724844	0	0.763109	-0.59087	8	8	0	74	36	38	-2	8	66	46	36
SFPQ	0.133007	-0.385578	0.710323	-0.385578	0.577315	0	0.645719	-0.385578	4	4	0	70	36	34	2	4	66	38	36
HSPE1	-0.363344	-0.320458	0.670326	-0.631792	1.03367	-0.311334	0.836061	-0.53754	17	12	5	57	31	26	5	7	40	38	36
ZC3HAV1	0.177171	0.865773	0.796759	-0.518274	0.619588	-1.38405	0.716746	-0.675688	11	9	2	62	34	28	6	7	51	37	36
UBE2D3	0.193955	0.820439	0.710016	-0.472105	0.516061	-1.29254	0.620735	-0.800281	5	3	2	63	34	29	5	1	58	32	36
FAM107B	0.119179	1.29999	0.793917	-0.374042	0.674738	-1.67404	0.740948	-0.634041	5	4	1	63	35	28	7	3	58	32	36
MCL1	0.114945	1.36286	0.737873	0	0.622928	-1.36286	0.683053	-1.36286	2	0	2	65	34	31	3	-2	63	31	36
RASA3	0.0682834	1.42266	0.763078	-0.607441	0.694795	-2.0301	0.731563	-1.31877	2	1	1	65	35	30	5	0	63	31	36
ADGRE5	0.0273388	-0.829215	0.724804	-0.829215	0.697465	0	0.712607	-0.829215	1	1	0	65	36	29	7	1	64	30	36
CHD2	0.202277	1.37027	0.764029	0	0.561752	-1.37027	0.672372	-1.37027	1	0	1	64	35	29	6	-1	63	29	36
SF3B1	0.249494	1.04475	0.722844	-0.310555	0.47335	-1.35531	0.624828	-0.571743	8	6	2	56	34	22	12	4	48	28	36
CYFIP2	0.244229	0	0.808913	0	0.564683	0	0.702062	0	0	0	0	64	36	28	8	0	64	28	36
SF3B2	0.233602	0	0.729247	0	0.495645	0	0.627046	0	0	0	0	64	36	28	8	0	64	28	36
CDKN1B	0.251244	-0.140864	0.738636	-1.02639	0.487392	-0.885527	0.629224	-0.955959	2	1	1	62	35	27	8	0	60	28	36
DYNLL1	-0.164838	-0.0961528	0.555991	-0.503166	0.720829	-0.407013	0.632915	-0.442438	19	7	12	45	24	21	3	-5	26	28	36
EPSTI1	0.568094	0	1.67963	0	1.11154	0	1.43109	0	0	0	0	64	36	28	8	0	64	28	36
SLC25A3	-0.0315093	0.327724	0.529878	-0.379561	0.561387	-0.707285	0.542363	-0.510651	10	6	4	53	32	21	11	2	43	27	36
ANKRD11	0.262943	1.29679	0.779209	0	0.516266	-1.29679	0.662824	-1.29679	2	0	2	61	34	27	7	-2	59	27	36
PREX1	0.156605	0.426107	0.740798	0	0.584193	-0.426107	0.672599	-0.426107	1	0	1	62	35	27	8	-1	61	27	36
PTP4A2	0.264395	0.0125265	0.711824	-0.588726	0.447429	-0.601253	0.606978	-0.591858	4	3	1	58	35	23	12	2	54	26	36
TMEM123	0.43416	1.38575	0.897315	0	0.463154	-1.38575	0.709179	-1.38575	2	0	2	60	34	26	8	-2	58	26	36
TNFAIP8	0.075393	0.794386	0.631548	-0.561677	0.556155	-1.35606	0.603624	-0.826472	6	4	2	54	34	20	14	2	48	24	36
CALM3	0.243657	0	0.77261	0	0.528953	0	0.675147	0	0	0	0	60	36	24	12	0	60	24	36
PIK3R1	0.217767	0.632995	0.729422	0	0.511655	-0.632995	0.643066	-0.632995	1	0	1	58	35	23	12	-1	57	23	36
EIF4B	0.231474	0	0.691132	0	0.459658	0	0.600896	0	0	0	0	59	36	23	13	0	59	23	36
PABPN1	0.138703	-0.508209	0.697933	-0.508209	0.559229	0	0.645321	-0.508209	1	1	0	58	36	22	14	1	57	23	36
IQGAP1	0.354552	1.60443	0.768028	0	0.413476	-1.60443	0.624963	-1.60443	2	0	2	57	34	23	11	-2	55	23	36
STK4	0.117213	1.34303	0.649816	-0.565288	0.532603	-1.90832	0.604576	-1.2368	2	1	1	57	35	22	13	0	55	23	36
ATP5F1B	0.0675322	-0.306954	0.643272	-0.406676	0.57574	-0.0997227	0.621194	-0.355517	6	5	1	52	35	17	18	4	46	22	36
TLE5	0.25863	-0.798868	0.613904	-0.798868	0.355274	0	0.518619	-0.798868	1	1	0	57	36	21	15	1	56	22	36
ANP32B	0.120813	0.673243	0.738421	0	0.617608	-0.673243	0.693116	-0.673243	1	0	1	56	35	21	14	-1	55	21	36
SAFB2	0.134177	0.849309	0.772053	-0.742443	0.637876	-1.59175	0.722358	-1.30865	3	1	2	54	34	20	14	-1	51	21	36
EIF4H	0.366914	0.932264	0.788682	0	0.421768	-0.932264	0.652788	-0.932264	2	0	2	54	34	20	14	-2	52	20	36
HNRNPA1	0.0651428	-0.115373	0.535605	-0.415302	0.470462	-0.299929	0.513891	-0.369153	5	3	2	51	34	17	17	1	46	20	36
MVP	0.196293	2.57791	0.828395	0	0.632102	-2.57791	0.757016	-2.57791	1	0	1	55	35	20	15	-1	54	20	36
VASP	0.125229	1.89562	0.816391	0	0.691162	-1.89562	0.770854	-1.89562	1	0	1	55	35	20	15	-1	54	20	36
SAMHD1	0.268849	0	0.824367	0	0.555518	0	0.728349	0	0	0	0	56	36	20	16	0	56	20	36
ITGB1	0.203018	0	0.782447	0	0.579429	0	0.712314	0	0	0	0	55	36	19	17	0	55	19	36
STK24	0.311535	1.47034	0.824867	0	0.513332	-1.47034	0.713185	-1.47034	2	0	2	53	34	19	15	-2	51	19	36
PGLS	-0.0805436	0	0.751111	0	0.831654	0	0.778935	0	0	0	0	55	36	19	17	0	55	19	36
AURKAIP1	-0.0660038	-0.673181	0.641671	-0.792742	0.707675	-0.11956	0.663249	-0.456151	2	1	1	52	35	17	18	0	50	18	36
ELMO1	0.22392	1.53472	0.733543	0	0.509623	-1.53472	0.656032	-1.53472	2	0	2	52	34	18	16	-2	50	18	36
RNF19A	0.285364	0	0.894262	0	0.608898	0	0.799141	0	0	0	0	54	36	18	18	0	54	18	36
TAF1D	-0.107114	-0.404894	0.633196	-0.404894	0.74031	0	0.667553	-0.404894	1	1	0	53	36	17	19	1	52	18	36
ACTN4	0.338298	0	0.899575	0	0.561277	0	0.786809	0	0	0	0	54	36	18	18	0	54	18	36
GDI2	0.0559074	1.49017	0.711703	0	0.655796	-1.49017	0.693067	-1.49017	2	0	2	51	34	17	17	-2	49	17	36
PRELID1	0.184745	0.148222	0.679327	0	0.494582	-0.148222	0.620209	-0.148222	2	0	2	50	34	16	18	-2	48	16	36
NDUFV2	0.0517164	0.923048	0.6102	0	0.558483	-0.923048	0.593313	-0.923048	3	0	3	49	33	16	17	-3	46	16	36
XRCC5	0.158303	1.23541	0.656069	0	0.497766	-1.23541	0.608578	-1.23541	1	0	1	50	35	15	20	-1	49	15	36
BCLAF1	0.208219	0.7418	0.849499	-0.721955	0.64128	-1.46376	0.788768	-1.21649	3	1	2	48	34	14	20	-1	45	15	36
ARF5	0.00354263	0.965559	0.61342	-0.461819	0.609877	-1.42738	0.612418	-1.04115	5	2	3	46	33	13	20	-1	41	15	36
OAT	0.241471	0.166536	0.741112	0	0.499641	-0.166536	0.668671	-0.166536	1	0	1	50	35	15	20	-1	49	15	36
EIF3G	0.0273907	0.254382	0.558518	0	0.531128	-0.254382	0.550133	-0.254382	2	0	2	49	34	15	19	-2	47	15	36
PTPRA	0.284389	1.38819	0.770001	0	0.485611	-1.38819	0.682943	-1.38819	2	0	2	49	34	15	19	-2	47	15	36
BCAP31	0.117094	1.29507	0.635653	0	0.518559	-1.29507	0.599061	-1.29507	3	0	3	48	33	15	18	-3	45	15	36
EPB41	0.181995	2.36809	0.760909	0	0.578914	-2.36809	0.708911	-2.36809	1	0	1	49	35	14	21	-1	48	14	36
SELL	-1.07211	0.0725142	0.932929	0	2.00504	-0.0725142	1.23925	-0.0725142	1	0	1	49	35	14	21	-1	48	14	36
EML4	0.249322	0	0.692897	0	0.443575	0	0.623087	0	0	0	0	50	36	14	22	0	50	14	36
AAK1	0.294162	3.21123	0.810647	0	0.516484	-3.21123	0.7266	-3.21123	1	0	1	49	35	14	21	-1	48	14	36
MAP4K4	0.329927	1.70715	0.827186	0	0.497259	-1.70715	0.730957	-1.70715	2	0	2	48	34	14	20	-2	46	14	36
DBI	0.286689	0.174201	0.68141	-0.430509	0.394721	-0.60471	0.596706	-0.575677	6	1	5	44	31	13	18	-4	38	14	36
ZC3H15	0.255573	0.713617	0.774821	0	0.519248	-0.713617	0.7018	-0.713617	1	0	1	49	35	14	21	-1	48	14	36
PARP8	0.13656	0.608629	0.632836	0	0.496276	-0.608629	0.593819	-0.608629	1	0	1	49	35	14	21	-1	48	14	36
TRAM1	0.394961	1.90161	0.7811	0	0.386139	-1.90161	0.663452	-1.90161	3	0	3	47	33	14	19	-3	44	14	36
NPC2	0.119603	0.969957	0.70585	0	0.586246	-0.969957	0.669449	-0.969957	4	0	4	46	32	14	18	-4	42	14	36
C1QBP	0.145838	0.516006	0.718334	-0.548673	0.572496	-1.06468	0.675245	-0.978678	6	1	5	44	31	13	18	-4	38	14	36
TMEM50A	0.222859	0.934563	0.688121	-0.322144	0.465262	-1.25671	0.628692	-1.02307	4	1	3	45	33	12	21	-2	41	13	36
ARID1B	0.202635	1.18434	0.724286	0	0.52165	-1.18434	0.668238	-1.18434	2	0	2	47	34	13	21	-2	45	13	36
TCEA1	0.190384	1.126	0.668989	0	0.478605	-1.126	0.615185	-1.126	3	0	3	46	33	13	20	-3	43	13	36
MAML2	0.0850836	0.686029	0.767795	0	0.682711	-0.686029	0.744751	-0.686029	1	0	1	48	35	13	22	-1	47	13	36
ANP32A	0.0117424	1.20334	0.700741	0	0.688998	-1.20334	0.697493	-1.20334	2	0	2	47	34	13	21	-2	45	13	36
TRAPPC5	-0.0615199	0.293303	0.711209	0	0.772729	-0.293303	0.728981	-0.293303	4	0	4	45	32	13	19	-4	41	13	36
LPP	0.249804	0.404501	0.666129	-0.630064	0.416326	-1.03457	0.603678	-0.93344	4	1	3	44	33	11	22	-2	40	12	36
RAB5C	0.182442	0.586082	0.707376	0	0.524934	-0.586082	0.660795	-0.586082	1	0	1	47	35	12	23	-1	46	12	36
ATP6AP2	0.0967658	1.35919	0.703776	-0.577748	0.60701	-1.93694	0.680122	-1.48388	3	1	2	45	34	11	23	-1	42	12	36
DNAJC8	0.228354	0.492729	0.756574	0	0.52822	-0.492729	0.701968	-0.492729	1	0	1	46	35	11	24	-1	45	11	36
SRI	0.0219786	1.00653	0.684481	0	0.662503	-1.00653	0.678585	-1.00653	6	0	6	41	30	11	19	-6	35	11	36
BLOC1S1	-0.0981657	0.190137	0.706041	0	0.804207	-0.190137	0.731153	-0.190137	4	0	4	43	32	11	21	-4	39	11	36
SSB	-0.0142991	0.283045	0.709003	0	0.723303	-0.283045	0.712253	-0.283045	2	0	2	44	34	10	24	-2	42	10	36
BRI3	0.0238479	1.33052	0.634529	0	0.610681	-1.33052	0.629109	-1.33052	2	0	2	44	34	10	24	-2	42	10	36
GIMAP4	-0.568743	0.597025	0.569114	0	1.13786	-0.597025	0.718783	-0.597025	8	0	8	38	28	10	18	-8	30	10	36
GSTP1	0.283275	0.101708	0.776486	0	0.493211	-0.101708	0.712106	-0.101708	2	0	2	44	34	10	24	-2	42	10	36
TBRG1	0.106399	0.984308	0.64821	0	0.541811	-0.984308	0.624028	-0.984308	2	0	2	44	34	10	24	-2	42	10	36
EVI2B	0.173827	0.776091	0.757491	0	0.583663	-0.776091	0.717984	-0.776091	2	0	2	44	34	10	24	-2	42	10	36
ICAM3	-0.0408506	-0.277714	0.618169	-0.462502	0.65902	-0.184788	0.627136	-0.240331	5	1	4	41	32	9	23	-3	36	10	36
RPN2	0.149815	1.23027	0.732603	0	0.582788	-1.23027	0.697762	-1.23027	3	0	3	43	33	10	23	-3	40	10	36
IK	0.327191	0	0.900835	0	0.573644	0	0.835396	0	0	0	0	45	36	9	27	0	45	9	36
PSMA2	0.154617	0.0385092	0.721586	-0.619042	0.566969	-0.657551	0.68987	-0.651133	6	1	5	39	31	8	23	-4	33	9	36
UBE2V1	0.122154	1.22439	0.696712	0	0.574557	-1.22439	0.670536	-1.22439	3	0	3	42	33	9	24	-3	39	9	36
NDUFA2	0.211978	0.141156	0.723637	0	0.511659	-0.141156	0.68326	-0.141156	2	0	2	42	34	8	26	-2	40	8	36
TXN	0.0655545	-0.0244916	0.694587	-0.78324	0.629033	-0.758748	0.682821	-0.763647	5	1	4	39	32	7	25	-3	34	8	36
MRPL52	-0.00757176	0.429398	0.708801	0	0.716372	-0.429398	0.710278	-0.429398	3	0	3	41	33	8	25	-3	38	8	36
MRPL57	0.00917983	0.265438	0.603554	0	0.594375	-0.265438	0.602105	-0.265438	4	0	4	38	32	6	26	-4	34	6	36
UBC	0.163892	-0.622162	0.684503	-0.622162	0.520611	0	0.600281	-0.622162	13	13	0	72	35	37	-2	13	59	50	35
UBB	-0.125382	0.760552	0.586256	-0.640343	0.711638	-1.40089	0.643808	-0.72982	17	15	2	61	33	28	5	13	44	43	35
H3F3B	0.174814	-0.605697	0.683133	-0.605697	0.508318	0	0.602449	-0.605697	13	13	0	65	35	30	5	13	52	43	35
ARHGEF1	0.0254978	-0.766421	0.540804	-0.766421	0.515306	0	0.527701	-0.766421	1	1	0	72	35	37	-2	1	71	38	35
CNN2	0.151482	0	0.748608	0	0.597126	0	0.6718	0	0	0	0	71	35	36	-1	0	71	36	35
CDV3	0.192679	1.61615	0.750776	0	0.558097	-1.61615	0.655874	-1.61615	1	0	1	67	34	33	1	-1	66	33	35
SHISA5	0.212954	0	0.84352	0	0.630566	0	0.743496	0	0	0	0	66	35	31	4	0	66	31	35
SLC25A5	-0.027983	0.156799	0.680488	-0.545174	0.708471	-0.701973	0.691251	-0.578773	14	11	3	52	32	20	12	8	38	31	35
GLS	0.25571	0.659775	0.731801	-0.630167	0.476091	-1.28994	0.612195	-1.07002	3	1	2	62	33	29	4	-1	59	30	35
WASF2	0.226906	1.58314	0.682764	0	0.455858	-1.58314	0.576631	-1.58314	2	0	2	62	33	29	4	-2	60	29	35
ARHGAP30	0.124348	0	0.697373	0	0.573025	0	0.641028	0	0	0	0	64	35	29	6	0	64	29	35
ELF1	0.295633	-0.367012	0.789085	-0.367012	0.493452	0	0.657693	-0.367012	1	1	0	63	35	28	7	1	62	29	35
CYTIP	0.0833009	0.601669	0.74157	-0.667498	0.658269	-1.26917	0.705034	-0.968333	6	3	3	57	32	25	7	0	51	28	35
PARP9	0.435223	0	1.53284	0	1.09762	0	1.33941	0	0	0	0	63	35	28	7	0	63	28	35
ANXA11	0.152307	3.11715	0.633133	-0.456221	0.480825	-3.57337	0.567133	-2.0148	2	1	1	60	34	26	8	0	58	27	35
ARF6	0.14288	2.43789	0.759919	-0.463913	0.617039	-2.90181	0.707001	-0.768649	8	7	1	54	34	20	14	6	46	27	35
RBM39	0.257949	1.13407	0.775617	-0.366292	0.517668	-1.50037	0.668879	-0.649811	4	3	1	58	34	24	10	2	54	27	35
KLF3	0.215843	0	0.855167	0	0.639324	0	0.763169	0	0	0	0	61	35	26	9	0	61	26	35
RNF149	0.131811	0.864355	0.671597	-0.501028	0.539786	-1.36538	0.616097	-1.07727	3	1	2	57	33	24	9	-1	54	25	35
PNN	0.251859	0	0.716388	0	0.464529	0	0.611447	0	0	0	0	60	35	25	10	0	60	25	35
ITGB2	0.281969	0	0.697863	0	0.415894	0	0.580376	0	0	0	0	60	35	25	10	0	60	25	35
WIPF1	0.209594	0.99003	0.738154	0	0.52856	-0.99003	0.651426	-0.99003	1	0	1	58	34	24	10	-1	57	24	35
WTAP	0.195706	0	0.688228	0	0.492522	0	0.608619	0	0	0	0	59	35	24	11	0	59	24	35
HSP90B1	0.276116	0.168261	0.705145	-0.450604	0.42903	-0.618864	0.59373	-0.534734	2	1	1	57	34	23	11	0	55	24	35
TPM4	0.182662	2.63023	0.776606	0	0.593944	-2.63023	0.701021	-2.63023	1	0	1	58	34	24	10	-1	57	24	35
ACAP2	0.232908	0.502071	0.661574	-0.389442	0.428667	-0.891513	0.568411	-0.724156	3	1	2	55	33	22	11	-1	52	23	35
PACS1	0.157222	0.594173	0.73043	0	0.573208	-0.594173	0.66699	-0.594173	1	0	1	57	34	23	11	-1	56	23	35
RBL2	0.206806	1.26803	0.691037	0	0.484231	-1.26803	0.607589	-1.26803	1	0	1	57	34	23	11	-1	56	23	35
LUC7L3	0.172032	0	0.636712	0	0.46468	0	0.568493	0	0	0	0	58	35	23	12	0	58	23	35
SCAND1	0.109331	0	0.685248	0	0.575918	0	0.641893	0	0	0	0	58	35	23	12	0	58	23	35
SEPTIN7	0.303208	0.612578	0.675126	-0.402814	0.371918	-1.01539	0.562827	-0.607007	3	2	1	54	34	20	14	1	51	22	35
RAD21	0.340358	1.10637	0.766044	0	0.425686	-1.10637	0.632332	-1.10637	1	0	1	56	34	22	12	-1	55	22	35
TAX1BP1	0.193486	1.43865	0.687833	0	0.494346	-1.43865	0.613956	-1.43865	1	0	1	55	34	21	13	-1	54	21	35
GNG2	0.265092	0.942066	0.720019	0	0.454927	-0.942066	0.618802	-0.942066	1	0	1	55	34	21	13	-1	54	21	35
SRSF2	0.173565	-0.595022	0.669043	-0.595022	0.495477	0	0.605928	-0.595022	1	1	0	55	35	20	15	1	54	21	35
TM9SF3	0.279833	1.54082	0.848146	0	0.568314	-1.54082	0.740518	-1.54082	3	0	3	52	32	20	12	-3	49	20	35
RBCK1	0.00242959	-0.569477	0.806199	-0.569477	0.803769	0	0.805344	-0.569477	1	1	0	54	35	19	16	1	53	20	35
SH3KBP1	0.267695	0.553381	0.744209	0	0.476514	-0.553381	0.645063	-0.553381	1	0	1	54	34	20	14	-1	53	20	35
CSNK1A1	0.15393	1.13458	0.697976	0	0.544046	-1.13458	0.641732	-1.13458	2	0	2	52	33	19	14	-2	50	19	35
PSIP1	0.219494	0	0.642147	0	0.422653	0	0.564917	0	0	0	0	54	35	19	16	0	54	19	35
URI1	0.250933	0.744886	0.685912	0	0.434979	-0.744886	0.595955	-0.744886	1	0	1	53	34	19	15	-1	52	19	35
CD48	-0.00784836	-1.1096	0.824536	-1.28262	0.832384	-0.173028	0.827204	-0.542893	3	1	2	50	33	17	16	-1	47	18	35
ARL6IP5	0.128126	0.29829	0.588206	-0.411424	0.460079	-0.709714	0.543754	-0.635141	4	1	3	49	32	17	15	-2	45	18	35
PSMD8	0.115824	0.140164	0.676325	0	0.560502	-0.140164	0.636233	-0.140164	1	0	1	52	34	18	16	-1	51	18	35
RBMX	0.0550334	-0.0974472	0.67516	-0.653502	0.620127	-0.556054	0.656816	-0.604778	2	1	1	51	34	17	17	0	49	18	35
JARID2	0.165819	1.16956	0.732963	0	0.567143	-1.16956	0.676584	-1.16956	2	0	2	50	33	17	16	-2	48	17	35
ABRACL	-0.191636	0.313254	0.606638	0	0.798274	-0.313254	0.67746	-0.313254	6	0	6	46	29	17	12	-6	40	17	35
DOCK8	0.287094	1.44879	0.703952	0	0.416858	-1.44879	0.60634	-1.44879	2	0	2	50	33	17	16	-2	48	17	35
ERP44	0.186911	2.41481	0.76177	0	0.574859	-2.41481	0.698221	-2.41481	2	0	2	50	33	17	16	-2	48	17	35
MAPK1IP1L	0.323477	0.649096	0.941158	0	0.617681	-0.649096	0.833332	-0.649096	1	0	1	51	34	17	17	-1	50	17	35
BNIP2	0.340318	1.87228	0.828654	0	0.488336	-1.87228	0.712946	-1.87228	2	0	2	50	33	17	16	-2	48	17	35
TCF25	0.254854	0.437513	0.661824	0	0.406969	-0.437513	0.576872	-0.437513	1	0	1	51	34	17	17	-1	50	17	35
PIK3R5	0.251289	0.835453	0.767081	0	0.515792	-0.835453	0.683318	-0.835453	1	0	1	51	34	17	17	-1	50	17	35
BRD4	0.281798	1.75662	0.84305	-0.67409	0.561252	-2.43071	0.752875	-1.5524	2	1	1	50	34	16	18	0	48	17	35
PSMF1	0.0857401	0.828631	0.667441	0	0.5817	-0.828631	0.63886	-0.828631	1	0	1	51	34	17	17	-1	50	17	35
OGT	0.186651	0	0.72066	0	0.534009	0	0.65964	0	0	0	0	52	35	17	18	0	52	17	35
RC3H1	0.217596	1.26574	0.811045	0	0.593449	-1.26574	0.739993	-1.26574	2	0	2	49	33	16	17	-2	47	16	35
NUP210	0.304091	1.05402	0.777273	0	0.473182	-1.05402	0.679964	-1.05402	1	0	1	50	34	16	18	-1	49	16	35
CD47	0.117464	0.66339	0.683833	-0.569286	0.566369	-1.23268	0.646345	-1.06683	4	1	3	47	32	15	17	-2	43	16	35
MCUB	0.0520092	0.174107	0.739179	-0.552331	0.68717	-0.726438	0.722927	-0.668402	3	1	2	48	33	15	18	-1	45	16	35
DOCK2	0.362876	2.08381	0.768146	0	0.40527	-2.08381	0.649656	-2.08381	2	0	2	49	33	16	17	-2	47	16	35
TMEM30A	0.151175	2.09305	0.924729	0	0.773554	-2.09305	0.876353	-2.09305	1	0	1	50	34	16	18	-1	49	16	35
PRDX5	0.0792807	1.5728	0.704617	-0.486404	0.625336	-2.05921	0.679314	-1.66601	4	1	3	47	32	15	17	-2	43	16	35
ATM	0.0681296	1.58461	0.634198	0	0.566069	-1.58461	0.611952	-1.58461	2	0	2	49	33	16	17	-2	47	16	35
PSMA6	0.251946	-0.138774	0.745499	-0.637818	0.493553	-0.499045	0.675188	-0.568432	8	4	4	43	31	12	19	0	35	16	35
FYB1	0.366117	1.65614	0.833514	0	0.467397	-1.65614	0.719102	-1.65614	2	0	2	48	33	15	18	-2	46	15	35
PIAS1	0.27002	0.604453	0.685012	-0.481216	0.414992	-1.08567	0.602832	-0.934556	4	1	3	46	32	14	18	-2	42	15	35
NOSIP	-0.090601	0.419485	0.633863	0	0.724464	-0.419485	0.662778	-0.419485	3	0	3	47	32	15	17	-3	44	15	35
EPS15	0.259065	1.72059	0.758908	0	0.499843	-1.72059	0.681739	-1.72059	2	0	2	47	33	14	19	-2	45	14	35
RABGAP1L	0.279643	0.606938	0.661479	-0.673554	0.381836	-1.28049	0.58245	-1.07818	3	1	2	46	33	13	20	-1	43	14	35
VPS28	-0.0633329	0.380592	0.575519	0	0.638852	-0.380592	0.594385	-0.380592	2	0	2	47	33	14	19	-2	45	14	35
PDCD4	0.247209	0.884188	0.738237	0	0.491029	-0.884188	0.666135	-0.884188	1	0	1	48	34	14	20	-1	47	14	35
C17orf49	0.113422	-0.382666	0.802671	-0.531986	0.689249	-0.14932	0.773082	-0.404431	3	2	1	46	34	12	22	1	43	14	35
ATP5F1A	0.1018	1.71737	0.69709	0	0.59529	-1.71737	0.666766	-1.71737	2	0	2	47	33	14	19	-2	45	14	35
BRK1	0.0333904	-0.223273	0.596712	-0.562317	0.563321	-0.339043	0.587171	-0.376256	6	1	5	42	30	12	18	-4	36	13	35
ATXN1	0.0468611	0.415703	0.715408	0	0.668547	-0.415703	0.702446	-0.415703	1	0	1	47	34	13	21	-1	46	13	35
NDUFB6	0.0582669	0.385758	0.681336	0	0.623069	-0.385758	0.66372	-0.385758	5	0	5	43	30	13	17	-5	38	13	35
PPA1	-0.0663039	0.351533	0.833198	0	0.899501	-0.351533	0.852352	-0.351533	3	0	3	45	32	13	19	-3	42	13	35
NDUFB8	0.211556	0.131435	0.602184	0	0.390628	-0.131435	0.542396	-0.131435	2	0	2	46	33	13	20	-2	44	13	35
ARL6IP4	0.0743335	0	0.59854	0	0.524207	0	0.578408	0	0	0	0	48	35	13	22	0	48	13	35
LSM7	-0.0710084	0.306879	0.626855	0	0.697863	-0.306879	0.646922	-0.306879	2	0	2	46	33	13	20	-2	44	13	35
CPNE1	0.0112839	0.652392	0.716946	0	0.705662	-0.652392	0.713825	-0.652392	1	0	1	47	34	13	21	-1	46	13	35
TRAF3IP3	-0.00291542	0.137058	0.550436	0	0.553351	-0.137058	0.551213	-0.137058	2	0	2	45	33	12	21	-2	43	12	35
TOMM20	0.12247	0.267106	0.704377	0	0.581907	-0.267106	0.671718	-0.267106	2	0	2	45	33	12	21	-2	43	12	35
PEBP1	0.218054	0.902297	0.631492	-0.350059	0.413438	-1.25236	0.579574	-0.891437	5	2	3	42	32	10	22	-1	37	12	35
ZNF706	-0.219442	0.365884	0.554108	0	0.77355	-0.365884	0.616002	-0.365884	7	0	7	39	28	11	17	-7	32	11	35
LINC01619	0.452877	0.950133	0.928797	0	0.475919	-0.950133	0.818093	-0.950133	1	0	1	45	34	11	23	-1	44	11	35
ZBTB20	0.105263	1.17618	0.580922	-0.422448	0.475659	-1.59863	0.558366	-1.20657	3	1	2	42	33	9	24	-1	39	10	35
PAIP2	0.168501	0.848636	0.666097	0	0.497596	-0.848636	0.626911	-0.848636	2	0	2	43	33	10	23	-2	41	10	35
DENND4A	0.256412	1.01928	0.811098	0	0.554686	-1.01928	0.751467	-1.01928	2	0	2	43	33	10	23	-2	41	10	35
SRSF10	0.26297	0	0.721677	0	0.458707	0	0.667888	0	0	0	0	44	35	9	26	0	44	9	35
UFC1	0.0990797	0.723507	0.630619	0	0.53154	-0.723507	0.60887	-0.723507	3	0	3	41	32	9	23	-3	38	9	35
NHP2	0.00347051	0.27753	0.746603	0	0.743132	-0.27753	0.745822	-0.27753	4	0	4	40	31	9	22	-4	36	9	35
NOL7	0.206902	0.370271	0.742907	0	0.536005	-0.370271	0.698571	-0.370271	2	0	2	42	33	9	24	-2	40	9	35
ATP6V1F	0.035337	0.175532	0.670508	0	0.635171	-0.175532	0.663112	-0.175532	1	0	1	43	34	9	25	-1	42	9	35
CLNS1A	-0.223058	0.904746	0.575661	0	0.798719	-0.904746	0.625849	-0.904746	4	0	4	40	31	9	22	-4	36	9	35
CCT8	-0.15323	0.883654	0.649314	0	0.802543	-0.883654	0.68379	-0.883654	4	0	4	40	31	9	22	-4	36	9	35
ATP5MC3	-0.101223	0.216904	0.648682	0	0.749905	-0.216904	0.669446	-0.216904	4	0	4	39	31	8	23	-4	35	8	35
UBE2L3	0.244315	0.592649	0.802761	0	0.558447	-0.592649	0.75509	-0.592649	2	0	2	41	33	8	25	-2	39	8	35
RBIS	0.135248	0.340715	0.67507	0	0.539822	-0.340715	0.651885	-0.340715	6	0	6	35	29	6	23	-6	29	6	35
PET100	0.588281	0.399567	0.843308	0	0.255027	-0.399567	0.747911	-0.399567	4	0	4	37	31	6	25	-4	33	6	35
PYURF	0.288856	0.495111	0.742628	0	0.453772	-0.495111	0.703593	-0.495111	3	0	3	37	32	5	27	-3	34	5	35
NDUFAB1	-0.0700279	0.465724	0.687572	0	0.757599	-0.465724	0.697298	-0.465724	4	0	4	36	31	5	26	-4	32	5	35
TNFAIP3	0.359738	-0.417743	1.13753	-0.417743	0.777793	0	0.943078	-0.417743	3	3	0	74	34	40	-6	3	71	43	34
BTG1	0.0415443	-0.252737	0.67519	-0.489548	0.633646	-0.236811	0.655439	-0.457956	16	14	2	61	32	29	3	12	45	43	34
IRF7	0.278356	0	1.16686	0	0.888506	0	1.01995	0	0	0	0	72	34	38	-4	0	72	38	34
EIF4G2	0.241952	0.850205	0.738448	-0.422882	0.496496	-1.27309	0.615611	-0.665797	7	5	2	65	32	33	-1	3	58	38	34
CD69	0.402022	1.07617	1.1375	-0.542708	0.735475	-1.61888	0.939579	-0.757942	5	4	1	65	33	32	1	3	60	36	34
PER1	0.41435	-0.649039	1.09992	-0.649039	0.685569	0	0.892744	-0.649039	2	2	0	68	34	34	0	2	66	36	34
TYMP	0.400041	-0.776528	1.24032	-0.776528	0.840275	0	1.0403	-0.776528	1	1	0	68	34	34	0	1	67	35	34
MSN	0.185838	-0.395659	0.704938	-0.395659	0.5191	0	0.613406	-0.395659	1	1	0	67	34	33	1	1	66	34	34
IKZF1	0.262209	0.514247	0.657946	-0.383043	0.395738	-0.897291	0.528859	-0.640167	2	1	1	65	33	32	1	0	63	33	34
AHNAK	0.253528	2.54771	0.649096	0	0.395568	-2.54771	0.528369	-2.54771	1	0	1	63	33	30	3	-1	62	30	34
BIN2	0.0568937	0	0.694252	0	0.637358	0	0.667583	0	0	0	0	64	34	30	4	0	64	30	34
EIF5	0.122207	0.344452	0.72429	-0.453271	0.602083	-0.797723	0.669733	-0.600893	7	4	3	56	31	25	6	1	49	29	34
HNRNPL	0.291601	1.79339	0.743465	-0.42763	0.451864	-2.22102	0.609615	-1.32432	2	1	1	61	33	28	5	0	59	29	34
CD55	-0.00817407	1.87518	0.861233	-0.4615	0.869407	-2.33668	0.864756	-0.930295	4	3	1	58	33	25	8	2	54	28	34
PCBP1	-0.114409	-0.392393	0.504642	-0.538555	0.619051	-0.146163	0.544335	-0.478187	13	11	2	49	32	17	15	9	36	28	34
ARPC4	0.116587	1.20042	0.673647	0	0.55706	-1.20042	0.61924	-1.20042	2	0	2	60	32	28	4	-2	58	28	34
CHD1	0.185309	-0.680145	0.7592	-0.680145	0.573891	0	0.677178	-0.680145	1	1	0	61	34	27	7	1	60	28	34
SLC2A3	0.289834	0.774172	0.867082	-0.397147	0.577247	-1.17132	0.739961	-0.706816	5	3	2	57	32	25	7	1	52	28	34
PPP4R3A	0.156526	0.934154	0.747495	-0.588434	0.590969	-1.52259	0.675865	-1.2112	3	1	2	59	32	27	5	-1	56	28	34
DYNC1H1	0.0454434	-0.838063	0.622269	-0.838063	0.576825	0	0.602154	-0.838063	1	1	0	61	34	27	7	1	60	28	34
TAP2	0.09547	0	0.957907	0	0.862437	0	0.91565	0	0	0	0	61	34	27	7	0	61	27	34
PSMB8	-0.0246856	-0.11482	0.745149	-0.400758	0.769834	-0.285938	0.756327	-0.318744	7	2	5	53	29	24	5	-3	46	26	34
ACAP1	0.120237	0	0.637222	0	0.516985	0	0.586274	0	0	0	0	59	34	25	9	0	59	25	34
IFI35	0.123963	0	1.17341	0	1.04945	0	1.12088	0	0	0	0	59	34	25	9	0	59	25	34
NUCB1	0.0882493	-0.519139	0.730346	-0.519139	0.642097	0	0.696651	-0.519139	4	4	0	55	34	21	13	4	51	25	34
KHDRBS1	0.233826	0.430178	0.712174	-0.425692	0.478348	-0.855871	0.616138	-0.640782	2	1	1	56	33	23	10	0	54	24	34
SMARCA5	0.210997	2.34974	0.855145	0	0.644148	-2.34974	0.766304	-2.34974	1	0	1	57	33	24	9	-1	56	24	34
SOD2	-0.0334932	0.234938	0.763734	-0.408274	0.797227	-0.643212	0.77749	-0.525743	2	1	1	56	33	23	10	0	54	24	34
PAG1	0.242903	-0.554874	0.801248	-0.554874	0.558345	0	0.703235	-0.554874	1	1	0	57	34	23	11	1	56	24	34
NAP1L4	0.0915338	-0.393451	0.639338	-0.393451	0.547804	0	0.602403	-0.393451	1	1	0	57	34	23	11	1	56	24	34
RESF1	0.130716	1.58973	0.605534	0	0.474819	-1.58973	0.549513	-1.58973	2	0	2	56	32	24	8	-2	54	24	34
INPP5D	-0.0323397	1.92987	0.727657	0	0.759996	-1.92987	0.74118	-1.92987	2	0	2	55	32	23	9	-2	53	23	34
QKI	0.134765	0.462538	0.779045	-0.885369	0.64428	-1.34791	0.724141	-1.19373	3	1	2	54	32	22	10	-1	51	23	34
PPP1CA	-0.0766138	0.200587	0.629563	0	0.706177	-0.200587	0.66103	-0.200587	1	0	1	56	33	23	10	-1	55	23	34
NIN	0.104293	1.20254	0.731663	0	0.627369	-1.20254	0.688049	-1.20254	2	0	2	55	32	23	9	-2	53	23	34
GSPT1	0.123222	2.56728	0.758697	0	0.635475	-2.56728	0.708088	-2.56728	1	0	1	56	33	23	10	-1	55	23	34
MALT1	0.135468	1.98917	0.78545	-0.818369	0.649982	-2.80754	0.731263	-1.81296	2	1	1	55	33	22	11	0	53	23	34
RALY	0.0822776	-0.0484161	0.649442	-0.579579	0.567164	-0.531163	0.616531	-0.555371	2	1	1	55	33	22	11	0	53	23	34
TRAPPC10	0.285226	1.90221	0.808094	0	0.522868	-1.90221	0.688818	-1.90221	2	0	2	55	32	23	9	-2	53	23	34
HMGN2	0.218443	0.22184	0.630105	-0.410445	0.411662	-0.632284	0.546089	-0.521364	4	2	2	52	32	20	12	0	48	22	34
CDC42SE1	0.0471078	2.29652	0.671872	0	0.624764	-2.29652	0.653029	-2.29652	1	0	1	55	33	22	11	-1	54	22	34
CANX	0.268366	2.03343	0.726323	0	0.457957	-2.03343	0.616989	-2.03343	2	0	2	54	32	22	10	-2	52	22	34
PTEN	0.194704	1.57628	0.736964	0	0.54226	-1.57628	0.65764	-1.57628	2	0	2	54	32	22	10	-2	52	22	34
BUB3	-0.0455898	1.24168	0.592686	-0.323271	0.638275	-1.56495	0.610564	-1.06828	5	2	3	51	31	20	11	-1	46	22	34
KMT2A	0.235002	1.35171	0.705821	0	0.470819	-1.35171	0.610079	-1.35171	2	0	2	54	32	22	10	-2	52	22	34
VAMP2	0.256227	0	0.687816	0	0.431589	0	0.587155	0	0	0	0	56	34	22	12	0	56	22	34
THRAP3	0.233183	1.94272	0.63298	0	0.399798	-1.94272	0.540587	-1.94272	2	0	2	53	32	21	11	-2	51	21	34
NRDC	0.0676802	0	0.703299	0	0.635619	0	0.677457	0	0	0	0	55	34	21	13	0	55	21	34
TUT4	0.20829	0	0.741187	0	0.532897	0	0.661658	0	0	0	0	55	34	21	13	0	55	21	34
NDFIP1	0.190983	1.86508	0.701031	0	0.510048	-1.86508	0.625359	-1.86508	2	0	2	53	32	21	11	-2	51	21	34
RBBP6	0.21692	0	0.724627	0	0.507707	0	0.641803	0	0	0	0	55	34	21	13	0	55	21	34
PRDM2	0.243247	0.852262	0.805521	0	0.562274	-0.852262	0.71373	-0.852262	1	0	1	53	33	20	13	-1	52	20	34
RNF145	0.393638	0	1.03236	0	0.638727	0	0.886573	0	0	0	0	54	34	20	14	0	54	20	34
UCP2	-0.014104	0.356812	0.586199	-0.635559	0.600303	-0.992371	0.591558	-0.903168	4	1	3	50	31	19	12	-2	46	20	34
ABHD17A	-0.015093	1.14765	0.569284	0	0.584377	-1.14765	0.575089	-1.14765	2	0	2	52	32	20	12	-2	50	20	34
TTC3	0.131247	0.779901	0.662045	-0.675778	0.530798	-1.45568	0.613149	-1.19571	3	1	2	51	32	19	13	-1	48	20	34
CENPC	0.296669	1.55934	0.799442	-0.475752	0.502773	-2.03509	0.692641	-1.51531	3	1	2	50	32	18	14	-1	47	19	34
RIPOR2	0.215941	0	0.641182	0	0.425241	0	0.563769	0	0	0	0	53	34	19	15	0	53	19	34
RBM33	0.394805	0.823592	0.906026	0	0.511221	-0.823592	0.76177	-0.823592	1	0	1	52	33	19	14	-1	51	19	34
UBXN1	0.0552149	0.205479	0.637458	0	0.582243	-0.205479	0.616476	-0.205479	3	0	3	50	31	19	12	-3	47	19	34
CCDC85B	0.161633	-0.657167	0.601115	-0.657167	0.439482	0	0.545165	-0.657167	1	1	0	52	34	18	16	1	51	19	34
COTL1	0.170898	0.176279	0.800292	-0.299357	0.629394	-0.475636	0.739975	-0.387497	2	1	1	51	33	18	15	0	49	19	34
SSH2	0.25961	1.01036	0.705665	0	0.446055	-1.01036	0.610807	-1.01036	1	0	1	52	33	19	14	-1	51	19	34
HM13	-0.0644484	0.452979	0.695961	0	0.76041	-0.452979	0.719971	-0.452979	2	0	2	51	32	19	13	-2	49	19	34
CMPK1	0.19416	2.1029	0.66374	0	0.46958	-2.1029	0.593842	-2.1029	2	0	2	50	32	18	14	-2	48	18	34
TENT5C	0.548833	-0.796156	1.14945	-0.796156	0.600612	0	0.966501	-0.796156	1	1	0	51	34	17	17	1	50	18	34
UBXN4	0.173197	0.671556	0.624087	0	0.450891	-0.671556	0.562959	-0.671556	1	0	1	51	33	18	15	-1	50	18	34
APBB1IP	0.0580672	0.570043	0.590635	-0.463722	0.532568	-1.03377	0.57007	-0.891254	4	1	3	48	31	17	14	-2	44	18	34
PRMT2	0.230194	0.879821	0.674071	0	0.443877	-0.879821	0.592826	-0.879821	1	0	1	51	33	18	15	-1	50	18	34
SP140	0.122015	3.05105	0.947428	0	0.825413	-3.05105	0.905943	-3.05105	1	0	1	50	33	17	16	-1	49	17	34
TTC39C	0.163032	2.87369	0.723624	0	0.560591	-2.87369	0.667062	-2.87369	2	0	2	49	32	17	15	-2	47	17	34
AP2M1	0.0183816	2.0887	0.718925	0	0.700543	-2.0887	0.712923	-2.0887	1	0	1	49	33	16	17	-1	48	16	34
SPCS3	0.291413	1.87014	0.788457	0	0.497044	-1.87014	0.689253	-1.87014	3	0	3	47	31	16	15	-3	44	16	34
AP3B1	0.25337	1.39359	0.694437	0	0.441067	-1.39359	0.608184	-1.39359	3	0	3	47	31	16	15	-3	44	16	34
ZNF800	0.052339	0.584547	0.687482	-0.549684	0.635143	-1.13423	0.670778	-0.939382	3	1	2	47	32	15	17	-1	44	16	34
POLD4	-0.183193	0.601012	0.579783	0	0.762976	-0.601012	0.644918	-0.601012	5	0	5	45	29	16	13	-5	40	16	34
CKLF	-0.0325053	-0.0782102	0.630211	-0.541837	0.662716	-0.463626	0.639815	-0.502731	6	3	3	44	31	13	18	0	38	16	34
PAFAH1B1	0.297459	1.20823	0.731362	0	0.433904	-1.20823	0.63221	-1.20823	2	0	2	48	32	16	16	-2	46	16	34
ALKBH7	-0.0960134	0.280988	0.626055	0	0.722068	-0.280988	0.660969	-0.280988	6	0	6	44	28	16	12	-6	38	16	34
HNRNPR	0.227582	0.746053	0.706418	0	0.478836	-0.746053	0.635299	-0.746053	1	0	1	48	33	15	18	-1	47	15	34
DHX9	0.170157	1.49767	0.775052	0	0.604895	-1.49767	0.720747	-1.49767	2	0	2	47	32	15	17	-2	45	15	34
STK38	0.15847	2.11669	0.691047	0	0.532577	-2.11669	0.640471	-2.11669	2	0	2	47	32	15	17	-2	45	15	34
SF3B5	0.14803	-0.0140377	0.680079	-0.368685	0.532049	-0.354647	0.635026	-0.359326	3	1	2	46	32	14	18	-1	43	15	34
LEPROTL1	0.434821	0	0.817277	0	0.382457	0	0.684169	0	0	0	0	49	34	15	19	0	49	15	34
PAXX	0.0984232	0	0.597992	0	0.499569	0	0.567862	0	0	0	0	49	34	15	19	0	49	15	34
VDAC2	0.124778	0.353508	0.706903	0	0.582126	-0.353508	0.667081	-0.353508	2	0	2	47	32	15	17	-2	45	15	34
CASP4	-0.167836	0.456117	0.845387	0	1.01322	-0.456117	0.900116	-0.456117	3	0	3	46	31	15	16	-3	43	15	34
VPS13C	0.24101	1.53934	0.721313	0	0.480303	-1.53934	0.644395	-1.53934	2	0	2	47	32	15	17	-2	45	15	34
NDUFS7	-0.0636322	0.252646	0.619904	0	0.683536	-0.252646	0.640654	-0.252646	3	0	3	46	31	15	16	-3	43	15	34
PPP4R3B	0.183	0.927661	0.743292	-0.516506	0.560292	-1.44417	0.689224	-1.21225	4	1	3	44	31	13	18	-2	40	14	34
PDS5A	0.186181	0.743697	0.782452	-0.503467	0.596271	-1.24716	0.727444	-1.06124	4	1	3	44	31	13	18	-2	40	14	34
C9orf78	0.30318	-0.57928	0.761854	-0.57928	0.458674	0	0.677996	-0.57928	1	1	0	47	34	13	21	1	46	14	34
TMEM219	0.0936518	0.0805035	0.70164	0	0.607988	-0.0805035	0.673743	-0.0805035	1	0	1	47	33	14	19	-1	46	14	34
CDC37	0.226403	0	0.665151	0	0.438748	0	0.599117	0	0	0	0	48	34	14	20	0	48	14	34
ECH1	-0.202853	0.260269	0.691751	0	0.894604	-0.260269	0.754861	-0.260269	3	0	3	45	31	14	17	-3	42	14	34
LGALS1	0.130866	0.103512	0.866381	-0.398924	0.735515	-0.502436	0.828079	-0.472861	7	2	5	41	29	12	17	-3	34	14	34
TMEM59	-0.0103536	0.638939	0.639947	0	0.6503	-0.638939	0.643006	-0.638939	3	0	3	44	31	13	18	-3	41	13	34
TBC1D5	0.247292	0.26889	0.732947	-0.863079	0.485655	-1.13197	0.665504	-1.04234	3	1	2	44	32	12	20	-1	41	13	34
C9orf16	0.12157	0.160725	0.60854	0	0.48697	-0.160725	0.57342	-0.160725	2	0	2	45	32	13	19	-2	43	13	34
PSMA1	0.139991	0.758425	0.704096	0	0.564106	-0.758425	0.664534	-0.758425	1	0	1	46	33	13	20	-1	45	13	34
SNX6	0.0632147	0.874579	0.670442	0	0.607227	-0.874579	0.652577	-0.874579	1	0	1	46	33	13	20	-1	45	13	34
EIF3D	0.0189311	0.236459	0.621167	0	0.602236	-0.236459	0.615698	-0.236459	2	0	2	45	32	13	19	-2	43	13	34
MGAT4A	0.368068	1.31029	0.77902	0	0.410951	-1.31029	0.680868	-1.31029	1	0	1	45	33	12	21	-1	44	12	34
SEPTIN2	0.288846	1.69638	0.791149	0	0.502303	-1.69638	0.712373	-1.69638	2	0	2	44	32	12	20	-2	42	12	34
PPP2R5C	0.228125	1.12722	0.689723	0	0.461599	-1.12722	0.62889	-1.12722	1	0	1	45	33	12	21	-1	44	12	34
SYNGR2	-0.0149063	0.33857	0.650695	0	0.665601	-0.33857	0.65476	-0.33857	2	0	2	44	32	12	20	-2	42	12	34
ANAPC11	0.136005	0.291618	0.675594	0	0.539589	-0.291618	0.638501	-0.291618	2	0	2	44	32	12	20	-2	42	12	34
PKN2	0.335045	1.32381	0.753483	0	0.418438	-1.32381	0.667774	-1.32381	2	0	2	43	32	11	21	-2	41	11	34
NDUFS6	0.1767	0.273487	0.720104	0	0.543405	-0.273487	0.674902	-0.273487	2	0	2	43	32	11	21	-2	41	11	34
ERICH1	0.324373	0	0.700581	0	0.376208	0	0.62129	0	0	0	0	45	34	11	23	0	45	11	34
EIF3M	-0.074192	0.410856	0.631791	0	0.705983	-0.410856	0.650771	-0.410856	2	0	2	43	32	11	21	-2	41	11	34
OTUB1	0.0288343	0.239726	0.630711	0	0.601877	-0.239726	0.623335	-0.239726	2	0	2	43	32	11	21	-2	41	11	34
CD63	0.142436	0.445198	0.727553	-0.234243	0.585117	-0.679442	0.69007	-0.615842	7	1	6	38	28	10	18	-5	31	11	34
GADD45GIP1	-0.039569	0.475981	0.737651	0	0.77722	-0.475981	0.747544	-0.475981	1	0	1	44	33	11	22	-1	43	11	34
PDCD5	0.191084	0.341245	0.784957	0	0.593874	-0.341245	0.736076	-0.341245	2	0	2	43	32	11	21	-2	41	11	34
C4orf48	-0.13046	0.456461	0.823382	0	0.953842	-0.456461	0.853722	-0.456461	1	0	1	43	33	10	23	-1	42	10	34
CCSER2	0.254437	0.599985	0.762659	0	0.508222	-0.599985	0.703488	-0.599985	1	0	1	43	33	10	23	-1	42	10	34
TMOD3	0.135212	0.227607	0.730526	-0.352649	0.595314	-0.580256	0.701552	-0.466453	2	1	1	42	33	9	24	0	40	10	34
GHITM	-0.103954	0.440524	0.649556	0	0.75351	-0.440524	0.672946	-0.440524	3	0	3	40	31	9	22	-3	37	9	34
KLF12	0.146477	0.305626	0.764701	0	0.618224	-0.305626	0.733313	-0.305626	1	0	1	42	33	9	24	-1	41	9	34
TRAPPC1	0.0245654	0.304326	0.7102	0	0.685634	-0.304326	0.704673	-0.304326	3	0	3	40	31	9	22	-3	37	9	34
CHCHD10	0.104779	0.189354	0.677198	0	0.572419	-0.189354	0.653623	-0.189354	3	0	3	40	31	9	22	-3	37	9	34
SPCS2	0.188575	1.56262	0.734437	0	0.545863	-1.56262	0.697642	-1.56262	1	0	1	41	33	8	25	-1	40	8	34
MRPL54	0.194228	0	0.734246	0	0.540018	0	0.69725	0	0	0	0	42	34	8	26	0	42	8	34
MRPS21	0.0367176	0.118665	0.587192	0	0.550474	-0.118665	0.580766	-0.118665	1	0	1	40	33	7	26	-1	39	7	34
TMEM14B	0.16494	0.453365	0.671036	0	0.506096	-0.453365	0.640652	-0.453365	3	0	3	38	31	7	24	-3	35	7	34
RSL24D1	0.187042	0.0308935	0.742087	-0.623678	0.555045	-0.654571	0.716811	-0.639125	4	2	2	37	32	5	27	0	33	7	34
RWDD1	0.364925	0.420298	0.723582	0	0.358657	-0.420298	0.66744	-0.420298	1	0	1	39	33	6	27	-1	38	6	34
NOP10	-0.00661579	0.358331	0.648033	0	0.654649	-0.358331	0.649201	-0.358331	6	0	6	34	28	6	22	-6	28	6	34
TOMM5	0.0429903	0.611115	0.695284	0	0.652294	-0.611115	0.690371	-0.611115	3	0	3	35	31	4	27	-3	32	4	34
METAP2	0.483186	0.336579	0.892809	0	0.409623	-0.336579	0.839122	-0.336579	2	0	2	36	32	4	28	-2	34	4	34
HSP90AB1	-0.0527141	-0.840014	0.737769	-0.840014	0.790483	0	0.765632	-0.840014	19	19	0	70	33	37	-4	19	51	56	33
HSPB1	-0.457466	-0.620365	0.612408	-0.989273	1.06987	-0.368908	0.814748	-0.890014	25	21	4	52	29	23	6	17	27	44	33
EZR	0.0385348	0.806512	0.685772	-0.535641	0.647237	-1.34215	0.665337	-0.696943	10	8	2	66	31	35	-4	6	56	43	33
HSPA5	0.0632997	0.0650316	0.805451	-0.677744	0.742151	-0.742776	0.773314	-0.684247	10	9	1	65	32	33	-1	8	55	42	33
TSC22D3	0.183016	1.21045	0.727143	-0.490853	0.544127	-1.7013	0.629004	-0.692595	6	5	1	69	32	37	-5	4	63	42	33
TXNIP	0.349708	1.1281	0.77883	-0.582625	0.429122	-1.71073	0.616035	-0.75618	13	11	2	58	31	27	4	9	45	38	33
SUN2	0.015284	3.42936	0.604375	0	0.589091	-3.42936	0.596502	-3.42936	1	0	1	66	32	34	-2	-1	65	34	33
HNRNPA0	0.133898	0.94078	0.72029	-0.562771	0.586392	-1.50355	0.659014	-0.697168	7	6	1	59	32	27	5	5	52	33	33
PIP4K2A	0.238055	0.260603	0.701542	-0.621715	0.463487	-0.882318	0.586354	-0.752017	2	1	1	62	32	30	2	0	60	31	33
CIRBP	0.166249	0.880467	0.570769	-0.362623	0.404521	-1.24309	0.494689	-0.538717	5	4	1	59	32	27	5	3	54	31	33
SEPTIN6	0.205206	0	0.756334	0	0.551128	0	0.656937	0	0	0	0	64	33	31	2	0	64	31	33
TAP1	0.0900015	-0.61807	0.92756	-0.61807	0.837559	0	0.887059	-0.61807	2	2	0	60	33	27	6	2	58	29	33
ARHGAP4	0.0551456	0	0.62443	0	0.569284	0	0.599117	0	0	0	0	61	33	28	5	0	61	28	33
YPEL5	0.157682	2.66618	0.777887	-0.44164	0.620205	-3.10782	0.708728	-1.33037	3	2	1	57	32	25	7	1	54	27	33
STARD7	0.279317	1.28716	0.805403	0	0.526086	-1.28716	0.675376	-1.28716	2	0	2	58	31	27	4	-2	56	27	33
TNIP1	0.190644	0.540668	0.729249	0	0.538605	-0.540668	0.642005	-0.540668	1	0	1	59	32	27	5	-1	58	27	33
PLCL2	0.138711	1.55527	0.737005	0	0.598294	-1.55527	0.675081	-1.55527	2	0	2	56	31	25	6	-2	54	25	33
MBP	-0.024494	-0.917314	0.629572	-0.917314	0.654066	0	0.639885	-0.917314	1	1	0	57	33	24	9	1	56	25	33
SRPRA	0.256208	1.49882	0.778156	0	0.521948	-1.49882	0.666356	-1.49882	2	0	2	55	31	24	7	-2	53	24	33
TSC22D4	-0.129802	-0.469331	0.625207	-0.603037	0.75501	-0.133705	0.675131	-0.485704	4	3	1	52	32	20	12	2	48	23	33
PPP1CC	0.174008	2.25602	0.754053	-0.440426	0.580045	-2.69645	0.681823	-1.94444	3	1	2	53	31	22	9	-1	50	23	33
ST13	-0.0743162	-0.503146	0.689742	-0.595126	0.764058	-0.0919795	0.715525	-0.523248	7	6	1	49	32	17	15	5	42	23	33
MYCBP2	0.0193885	-0.0307868	0.700973	-0.526617	0.681584	-0.49583	0.693291	-0.511224	2	1	1	53	32	21	11	0	51	22	33
NAPA	-0.0343097	0.137947	0.766611	0	0.800921	-0.137947	0.780589	-0.137947	1	0	1	54	32	22	10	-1	53	22	33
TNFRSF14	-0.185146	0	0.689304	0	0.87445	0	0.761305	0	0	0	0	54	33	21	12	0	54	21	33
RAB7A	-0.0824489	-0.464996	0.684384	-0.464996	0.766832	0	0.714509	-0.464996	2	2	0	52	33	19	14	2	50	21	33
RAD23A	0.218824	0	0.722974	0	0.50415	0	0.637876	0	0	0	0	54	33	21	12	0	54	21	33
COPE	0.0446652	0.104887	0.641803	0	0.597138	-0.104887	0.624106	-0.104887	1	0	1	53	32	21	11	-1	52	21	33
SNX3	-0.0445157	0.20453	0.600738	-0.503971	0.645253	-0.708501	0.616839	-0.606236	6	3	3	47	30	17	13	0	41	20	33
DDX21	0.295334	1.64388	0.928353	0	0.633018	-1.64388	0.814763	-1.64388	1	0	1	52	32	20	12	-1	51	20	33
LDHA	0.245091	0.959582	0.663173	-0.385234	0.418082	-1.34482	0.583252	-0.6594	7	5	2	46	31	15	16	3	39	20	33
SIK3	0.0365155	2.04451	0.792849	0	0.756333	-2.04451	0.778804	-2.04451	1	0	1	52	32	20	12	-1	51	20	33
TERF2IP	0.24365	0	0.690317	0	0.446666	0	0.598373	0	0	0	0	53	33	20	13	0	53	20	33
SF3A2	0.0926409	-0.614098	0.692117	-0.614098	0.599476	0	0.658267	-0.614098	1	1	0	52	33	19	14	1	51	20	33
SRSF11	0.222998	0.710522	0.633751	0	0.410754	-0.710522	0.550674	-0.710522	1	0	1	51	32	19	13	-1	50	19	33
TLK1	0.229574	0.955885	0.803171	0	0.573596	-0.955885	0.717643	-0.955885	1	0	1	51	32	19	13	-1	50	19	33
NIPBL	0.20619	1.4083	0.688074	0	0.481884	-1.4083	0.609722	-1.4083	2	0	2	50	31	19	12	-2	48	19	33
TLE4	0.169498	0.510933	0.737038	0	0.56754	-0.510933	0.673892	-0.510933	1	0	1	51	32	19	13	-1	50	19	33
RNH1	0.0215827	-0.176533	0.620355	-0.484475	0.598772	-0.307942	0.612549	-0.378555	5	2	3	47	30	17	13	-1	42	19	33
ETV6	0.218162	0.554789	0.816632	-0.504533	0.59847	-1.05932	0.739366	-0.781927	4	2	2	48	31	17	14	0	44	19	33
GLG1	0.284342	1.78617	0.752942	0	0.468601	-1.78617	0.644893	-1.78617	2	0	2	50	31	19	12	-2	48	19	33
UBALD2	0.416253	-0.540999	0.90318	-0.540999	0.486927	0	0.767261	-0.540999	3	3	0	49	33	16	17	3	46	19	33
MAP2K2	-0.0978557	0	0.701897	0	0.799752	0	0.737651	0	0	0	0	52	33	19	14	0	52	19	33
TECR	-0.0893754	-0.247265	0.565867	-0.510484	0.655242	-0.263219	0.598699	-0.345641	3	1	2	49	31	18	13	-1	46	19	33
ARHGEF3	-0.137855	0	0.781857	0	0.919713	0	0.830512	0	0	0	0	51	33	18	15	0	51	18	33
ARAP2	0.285491	0	0.815841	0	0.53035	0	0.71508	0	0	0	0	51	33	18	15	0	51	18	33
PDE4D	0.0180684	0.563207	1.02	-0.833437	1.00193	-1.39664	1.01317	-1.30278	6	1	5	45	28	17	11	-4	39	18	33
VOPP1	0.233036	0.754957	0.811225	0	0.578189	-0.754957	0.727332	-0.754957	1	0	1	50	32	18	14	-1	49	18	33
M6PR	0.151641	1.76111	0.647193	0	0.495551	-1.76111	0.591488	-1.76111	2	0	2	49	31	18	13	-2	47	18	33
SLC38A1	0.247668	2.00667	0.683657	0	0.435989	-2.00667	0.594496	-2.00667	1	0	1	50	32	18	14	-1	49	18	33
ATXN7L3B	0.398906	0.94143	0.845244	0	0.446338	-0.94143	0.701638	-0.94143	1	0	1	50	32	18	14	-1	49	18	33
SOCS1	0.465621	-0.508186	1.27485	-0.508186	0.809225	0	1.11654	-0.508186	1	1	0	50	33	17	16	1	49	18	33
ROCK1	0.135627	1.46017	0.706255	0	0.570628	-1.46017	0.656433	-1.46017	2	0	2	49	31	18	13	-2	47	18	33
BSG	-0.0212982	1.06074	0.599144	0	0.620442	-1.06074	0.606968	-1.06074	2	0	2	49	31	18	13	-2	47	18	33
SNRPB	0.0126037	-0.207471	0.627663	-0.319552	0.615059	-0.112081	0.62329	-0.215816	2	1	1	49	32	17	15	0	47	18	33
EPC2	0.336089	1.10044	0.872144	-0.873023	0.536055	-1.97346	0.757731	-1.60665	3	1	2	47	31	16	15	-1	44	17	33
ANXA5	0.0717352	0.851774	0.71907	-0.468513	0.647335	-1.32029	0.697383	-0.833559	7	4	3	43	30	13	17	1	36	17	33
RNASET2	0.0463285	-0.0658605	0.66998	-0.44164	0.623651	-0.37578	0.654873	-0.40871	4	2	2	46	31	15	16	0	42	17	33
H2AFV	-0.0183768	0.516358	0.655172	-0.276786	0.673549	-0.793144	0.661706	-0.689872	5	1	4	45	29	16	13	-3	40	17	33
SECISBP2	0.189692	0.535906	0.719907	0	0.530215	-0.535906	0.654096	-0.535906	1	0	1	49	32	17	15	-1	48	17	33
EPC1	0.237406	0.318292	0.666291	-0.425392	0.428885	-0.743685	0.587156	-0.584538	2	1	1	48	32	16	16	0	46	17	33
RHOG	0.0838381	0.288904	0.654135	0	0.570297	-0.288904	0.624443	-0.288904	2	0	2	48	31	17	14	-2	46	17	33
PHB2	0.0186705	-0.333629	0.654074	-0.435464	0.635403	-0.101835	0.647985	-0.268649	4	2	2	46	31	15	16	0	42	17	33
PYCARD	-0.0625143	0.406216	0.678284	0	0.740798	-0.406216	0.700424	-0.406216	2	0	2	48	31	17	14	-2	46	17	33
AATF	0.092328	0.764157	0.758412	0	0.666084	-0.764157	0.72638	-0.764157	1	0	1	49	32	17	15	-1	48	17	33
DYM	0.303412	-0.0146884	0.823709	-0.728269	0.520297	-0.71358	0.722571	-0.720924	2	1	1	48	32	16	16	0	46	17	33
FKBP8	0.105261	0	0.585375	0	0.480114	0	0.549586	0	0	0	0	50	33	17	16	0	50	17	33
SRSF4	0.152589	1.64241	0.74669	0	0.594101	-1.64241	0.694745	-1.64241	2	0	2	47	31	16	15	-2	45	16	33
RFTN1	0.293445	1.75715	0.825552	0	0.532106	-1.75715	0.725655	-1.75715	2	0	2	47	31	16	15	-2	45	16	33
CNOT6L	-0.0187785	2.86729	0.629204	-0.535184	0.647983	-3.40247	0.635197	-1.96883	2	1	1	47	32	15	17	0	45	16	33
ELF2	0.106175	1.34184	0.697465	0	0.59129	-1.34184	0.661321	-1.34184	2	0	2	47	31	16	15	-2	45	16	33
KDM4C	0.167558	0.466521	0.684377	-0.735805	0.516819	-1.20233	0.629739	-1.04682	3	1	2	46	31	15	16	-1	43	16	33
NCOA4	-0.0857263	1.43453	0.705958	0	0.791684	-1.43453	0.735775	-1.43453	3	0	3	46	30	16	14	-3	43	16	33
PTPN6	0.0643253	0.929582	0.623891	0	0.559566	-0.929582	0.601517	-0.929582	3	0	3	46	30	16	14	-3	43	16	33
TMPO	0.0811806	1.18731	0.857869	0	0.776689	-1.18731	0.830809	-1.18731	1	0	1	48	32	16	16	-1	47	16	33
POLR1D	0.145612	0	0.671053	0	0.525442	0	0.623507	0	0	0	0	49	33	16	17	0	49	16	33
RIN3	0.297162	1.15768	0.820632	0	0.523471	-1.15768	0.721579	-1.15768	1	0	1	48	32	16	16	-1	47	16	33
GPS2	0.195923	0	0.717515	0	0.521593	0	0.653541	0	0	0	0	49	33	16	17	0	49	16	33
TBC1D22A	0.380528	1.80722	0.718433	0	0.337905	-1.80722	0.588891	-1.80722	2	0	2	47	31	16	15	-2	45	16	33
TGOLN2	0.198955	0	0.755841	0	0.556886	0	0.693667	0	0	0	0	48	33	15	18	0	48	15	33
KIF2A	0.0939736	0.149444	0.695742	0	0.601769	-0.149444	0.665751	-0.149444	1	0	1	47	32	15	17	-1	46	15	33
PJA2	0.282391	1.16231	0.86892	-0.716211	0.586529	-1.87853	0.781065	-1.49109	3	1	2	45	31	14	17	-1	42	15	33
C5orf56	0.0990049	-0.341686	0.746518	-0.730291	0.647513	-0.388606	0.716386	-0.559448	2	1	1	46	32	14	18	0	44	15	33
DHRS7	-0.00369579	-0.820303	0.610508	-0.982685	0.614204	-0.162382	0.611658	-0.435816	3	1	2	45	31	14	17	-1	42	15	33
HNRNPM	0.262423	0	0.84843	0	0.586008	0	0.766423	0	0	0	0	48	33	15	18	0	48	15	33
COP1	0.155992	0.327757	0.773618	-0.80391	0.617626	-1.13167	0.726458	-1.04973	4	1	3	43	30	13	17	-2	39	14	33
HADHA	0.115889	0	0.672075	0	0.556186	0	0.637555	0	0	0	0	47	33	14	19	0	47	14	33
STAG1	0.100898	0.135167	0.706004	-0.596391	0.605106	-0.731558	0.676193	-0.686502	3	1	2	44	31	13	18	-1	41	14	33
TMED9	0.0670923	0	0.707737	0	0.640645	0	0.687752	0	0	0	0	47	33	14	19	0	47	14	33
SYTL3	0.434461	0	0.88356	0	0.449098	0	0.754146	0	0	0	0	47	33	14	19	0	47	14	33
LCOR	0.275019	-0.184926	0.815459	-0.840184	0.54044	-0.655258	0.736009	-0.747721	2	1	1	45	32	13	19	0	43	14	33
TALDO1	-0.0519787	0.280445	0.643254	0	0.695233	-0.280445	0.659793	-0.280445	3	0	3	44	30	14	16	-3	41	14	33
POMP	0.0966841	-0.370205	0.7001	-0.691069	0.603416	-0.320864	0.671534	-0.444265	3	1	2	44	31	13	18	-1	41	14	33
FBL	0.0528391	0.141243	0.806397	0	0.753558	-0.141243	0.790315	-0.141243	1	0	1	46	32	14	18	-1	45	14	33
TMEM230	-0.0482617	1.24494	0.672808	0	0.72107	-1.24494	0.688164	-1.24494	3	0	3	44	30	14	16	-3	41	14	33
USP25	0.0748579	1.4996	0.798671	0	0.723813	-1.4996	0.775381	-1.4996	2	0	2	45	31	14	17	-2	43	14	33
EIF1AX	0.0511485	0.0862908	0.665265	0	0.614117	-0.0862908	0.649698	-0.0862908	1	0	1	46	32	14	18	-1	45	14	33
ZRANB2	0.290024	0.820832	0.677714	0	0.38769	-0.820832	0.593929	-0.820832	1	0	1	45	32	13	19	-1	44	13	33
GUK1	0.212536	0.073732	0.705206	0	0.49267	-0.073732	0.643807	-0.073732	1	0	1	45	32	13	19	-1	44	13	33
MOB1A	0.208028	1.50138	0.819429	0	0.611401	-1.50138	0.756537	-1.50138	3	0	3	43	30	13	17	-3	40	13	33
PCGF5	0.3758	0	0.833922	0	0.458121	0	0.727717	0	0	0	0	46	33	13	20	0	46	13	33
ORAI1	-0.0803647	0.279008	0.636379	0	0.716743	-0.279008	0.660123	-0.279008	2	0	2	44	31	13	18	-2	42	13	33
TNRC6B	0.242192	1.22026	0.703507	0	0.461315	-1.22026	0.630287	-1.22026	3	0	3	43	30	13	17	-3	40	13	33
FAM172A	0.255689	1.54369	0.700512	0	0.444823	-1.54369	0.629157	-1.54369	2	0	2	43	31	12	19	-2	41	12	33
TMBIM4	0.0489828	0.139971	0.604105	-0.49775	0.555122	-0.637721	0.590963	-0.602729	4	1	3	41	30	11	19	-2	37	12	33
NAA38	0.137233	0.310987	0.725338	0	0.588105	-0.310987	0.685173	-0.310987	4	0	4	41	29	12	17	-4	37	12	33
PTPN2	0.148509	0.818829	0.852693	0	0.704185	-0.818829	0.811249	-0.818829	2	0	2	43	31	12	19	-2	41	12	33
TXNL4A	-0.0524953	0.0873116	0.653954	0	0.70645	-0.0873116	0.668271	-0.0873116	1	0	1	44	32	12	20	-1	43	12	33
CTSS	-0.194829	0.685583	0.768468	0	0.963297	-0.685583	0.819495	-0.685583	2	0	2	42	31	11	20	-2	40	11	33
NUCKS1	0.315379	0.695717	0.705006	0	0.389627	-0.695717	0.624327	-0.695717	1	0	1	43	32	11	21	-1	42	11	33
SNRPG	0.078409	0.308655	0.690007	0	0.611598	-0.308655	0.667891	-0.308655	5	0	5	39	28	11	17	-5	34	11	33
PTPN4	0.113935	3.2014	0.690281	0	0.576346	-3.2014	0.661135	-3.2014	1	0	1	43	32	11	21	-1	42	11	33
CCDC91	0.261543	1.63889	0.705424	0	0.443881	-1.63889	0.636925	-1.63889	2	0	2	42	31	11	20	-2	40	11	33
PPHLN1	0.0822682	1.36869	0.787211	0	0.704943	-1.36869	0.765139	-1.36869	3	0	3	41	30	11	19	-3	38	11	33
NDUFB7	-0.0498155	0.130319	0.682088	0	0.731904	-0.130319	0.694832	-0.130319	1	0	1	43	32	11	21	-1	42	11	33
CEBPZ	0.303128	0	0.83929	0	0.536162	0	0.768795	0	0	0	0	43	33	10	23	0	43	10	33
TTC17	0.335599	1.2392	0.704476	0	0.368877	-1.2392	0.624572	-1.2392	1	0	1	42	32	10	22	-1	41	10	33
YPEL3	-0.0795217	0.363844	0.556522	0	0.636044	-0.363844	0.575918	-0.363844	2	0	2	41	31	10	21	-2	39	10	33
PSMB2	-0.174226	0.482497	0.79458	0	0.968806	-0.482497	0.835844	-0.482497	4	0	4	38	29	9	20	-4	34	9	33
TMEM179B	0.0195375	0.374677	0.728988	0	0.70945	-0.374677	0.724592	-0.374677	2	0	2	40	31	9	22	-2	38	9	33
MICOS13	-0.0744457	0.334864	0.643322	0	0.717768	-0.334864	0.660502	-0.334864	3	0	3	39	30	9	21	-3	36	9	33
PPT1	-0.0399455	0.721736	0.788516	0	0.828461	-0.721736	0.795685	-0.721736	1	0	1	39	32	7	25	-1	38	7	33
SRP9	0.0921043	0.68045	0.589013	-0.601277	0.496909	-1.28173	0.573224	-1.14564	5	1	4	35	29	6	23	-3	30	7	33
NNT	0.193303	0	0.928076	0	0.734773	0	0.894248	0	0	0	0	40	33	7	26	0	40	7	33
TIMP1	0.229544	0.890134	0.741763	0	0.512219	-0.890134	0.697129	-0.890134	4	0	4	36	29	7	22	-4	32	7	33
PSMB4	0.000981255	0	0.818655	0	0.817674	0	0.818504	0	0	0	0	39	33	6	27	0	39	6	33
HIST1H2AG	0.453856	0	1.08164	0	0.627786	0	1.01182	0	0	0	0	39	33	6	27	0	39	6	33
FNTA	-0.177966	0.70962	0.588783	0	0.766749	-0.70962	0.617642	-0.70962	2	0	2	37	31	6	25	-2	35	6	33
MED4	0.236247	1.68675	0.702872	0	0.466624	-1.68675	0.669122	-1.68675	3	0	3	35	30	5	25	-3	32	5	33
RBX1	-0.0331593	0.344779	0.600794	0	0.633954	-0.344779	0.605671	-0.344779	4	0	4	34	29	5	24	-4	30	5	33
NDUFC1	0.0419206	0.376593	0.635251	0	0.59333	-0.376593	0.63017	-0.376593	4	0	4	33	29	4	25	-4	29	4	33
HIST1H3A	0.65246	1.58945	1.23181	0	0.579348	-1.58945	1.15931	-1.58945	1	0	1	36	32	4	28	-1	35	4	33
HIST1H3H	0.613667	0.641145	1.20229	0	0.588618	-0.641145	1.1231	-0.641145	6	0	6	31	27	4	23	-6	25	4	33
COX16	0.362495	0.633471	0.79916	0	0.436665	-0.633471	0.755221	-0.633471	4	0	4	33	29	4	25	-4	29	4	33
PTGES3	0.0257413	0.990881	0.6475	-0.518474	0.621759	-1.50935	0.634847	-0.68362	12	10	2	59	30	29	1	8	47	39	32
RASSF5	0.0107522	-0.857723	0.765806	-0.857723	0.755053	0	0.76043	-0.857723	2	2	0	64	32	32	0	2	62	34	32
FUS	0.0372226	-0.437528	0.56402	-0.437528	0.526798	0	0.545704	-0.437528	3	3	0	63	32	31	1	3	60	34	32
MKNK2	0.0636267	0	0.740549	0	0.676922	0	0.707772	0	0	0	0	66	32	34	-2	0	66	34	32
PNPLA2	0.107227	-0.168539	0.67998	-0.582022	0.572753	-0.413483	0.63431	-0.565168	10	9	1	54	31	23	8	8	44	32	32
OAS1	0.279848	0	1.63434	0	1.35449	0	1.49442	0	0	0	0	64	32	32	0	0	64	32	32
CXCR4	0.0681449	-0.5568	1.01776	-0.5568	0.949612	0	0.98536	-0.5568	2	2	0	61	32	29	3	2	59	31	32
CEMIP2	0.367251	0.375622	0.942536	0	0.575285	-0.375622	0.758911	-0.375622	1	0	1	62	31	31	0	-1	61	31	32
BCL2	0.144023	-0.908463	0.720714	-0.908463	0.57669	0	0.651025	-0.908463	1	1	0	62	32	30	2	1	61	31	32
ARL4C	0.127279	2.03938	0.707901	-0.422319	0.580622	-2.4617	0.64865	-0.932165	4	3	1	58	31	27	4	2	54	30	32
AFF4	0.0427503	-0.755935	0.727798	-0.755935	0.685048	0	0.707848	-0.755935	2	2	0	60	32	28	4	2	58	30	32
TRA2B	0.16888	-0.462056	0.801684	-0.462056	0.632804	0	0.732881	-0.462056	7	7	0	54	32	22	10	7	47	29	32
PRRC2A	0.146723	-0.855291	0.776117	-0.855291	0.629395	0	0.707647	-0.855291	1	1	0	60	32	28	4	1	59	29	32
EWSR1	0.106638	-0.477372	0.648735	-0.477372	0.542097	0	0.599934	-0.477372	2	2	0	59	32	27	5	2	57	29	32
CCT4	-0.154577	-0.387977	0.618122	-0.449984	0.772699	-0.0620069	0.680548	-0.401487	8	7	1	52	31	21	10	6	44	28	32
PLSCR1	-0.0481789	1.61099	1.18779	0	1.23597	-1.61099	1.21105	-1.61099	2	0	2	58	30	28	2	-2	56	28	32
NEAT1	0.00968321	1.44271	0.700308	0	0.690625	-1.44271	0.695633	-1.44271	2	0	2	58	30	28	2	-2	56	28	32
SF3A1	0.207843	0	0.739821	0	0.531978	0	0.642828	0	0	0	0	60	32	28	4	0	60	28	32
LAP3	0.342741	0.827475	1.11928	0	0.776535	-0.827475	0.959724	-0.827475	1	0	1	58	31	27	4	-1	57	27	32
STT3B	0.121378	0.336329	0.715081	-0.458737	0.593703	-0.795066	0.660894	-0.626902	2	1	1	56	31	25	6	0	54	26	32
AKNA	0.10797	-0.214586	0.634097	-0.757491	0.526127	-0.542904	0.585896	-0.650198	2	1	1	56	31	25	6	0	54	26	32
IL10RA	0.164692	0.63892	0.661119	0	0.496428	-0.63892	0.585997	-0.63892	1	0	1	57	31	26	5	-1	56	26	32
PRDX1	-0.00795561	-0.0364775	0.563508	-0.703067	0.571464	-0.66659	0.566691	-0.685901	17	9	8	40	24	16	8	1	23	25	32
IFI16	0.162179	0.566439	0.792509	0	0.63033	-0.566439	0.720108	-0.566439	1	0	1	56	31	25	6	-1	55	25	32
TGFBR2	0.0842295	1.33231	0.680607	0	0.596378	-1.33231	0.642321	-1.33231	2	0	2	55	30	25	5	-2	53	25	32
RCSD1	0.181341	0.273316	0.59857	-0.63605	0.417229	-0.909366	0.521333	-0.772708	2	1	1	54	31	23	8	0	52	24	32
HSPA9	0.182267	-0.582338	0.709859	-0.582338	0.527592	0	0.633638	-0.582338	1	1	0	55	32	23	9	1	54	24	32
ANKHD1	0.11445	1.27901	0.728243	-0.795756	0.613793	-2.07477	0.680735	-1.22209	3	2	1	53	31	22	9	1	50	24	32
MYLIP	0.16968	-0.475976	0.806335	-0.475976	0.636655	0	0.735378	-0.475976	1	1	0	55	32	23	9	1	54	24	32
ASCC3	-0.0574783	2.14124	0.828201	0	0.885679	-2.14124	0.853282	-2.14124	1	0	1	55	31	24	7	-1	54	24	32
CTDNEP1	-0.121922	-0.634028	0.622997	-0.634028	0.744919	0	0.672669	-0.634028	2	2	0	54	32	22	10	2	52	24	32
RASSF3	-0.0700276	0	0.820707	0	0.890734	0	0.849991	0	0	0	0	55	32	23	9	0	55	23	32
RNF10	0.270216	0	0.788389	0	0.518173	0	0.678301	0	0	0	0	54	32	22	10	0	54	22	32
PHF11	0.163945	0	0.922092	0	0.758147	0	0.8553	0	0	0	0	54	32	22	10	0	54	22	32
HNRNPUL1	0.275969	-0.504634	0.782089	-0.504634	0.50612	0	0.672743	-0.504634	1	1	0	53	32	21	11	1	52	22	32
JMJD1C	0.0929314	0.690262	0.692219	-0.483613	0.599287	-1.17387	0.655046	-0.943787	3	1	2	50	30	20	10	-1	47	21	32
CAPN1	0.0815046	2.70752	0.80106	0	0.719555	-2.70752	0.768144	-2.70752	1	0	1	52	31	21	10	-1	51	21	32
ATF7IP	0.14368	1.24968	0.731214	0	0.587534	-1.24968	0.672052	-1.24968	2	0	2	51	30	21	9	-2	49	21	32
CPSF6	0.269429	1.27159	0.80114	-0.668312	0.531711	-1.9399	0.693369	-1.51604	3	1	2	50	30	20	10	-1	47	21	32
RB1	0.376808	-0.0390788	0.813521	-0.49213	0.436713	-0.453052	0.665753	-0.472591	2	1	1	51	31	20	11	0	49	21	32
MT2A	0.165413	0.0653645	0.95101	-0.510398	0.785598	-0.575763	0.89086	-0.539449	9	5	4	44	28	16	12	1	35	21	32
CALCOCO2	0.189781	-0.527798	0.881227	-0.527798	0.691445	0	0.810524	-0.527798	2	2	0	51	32	19	13	2	49	21	32
NONO	0.1335	1.2805	0.712405	0	0.578905	-1.2805	0.657434	-1.2805	2	0	2	51	30	21	9	-2	49	21	32
EFCAB14	0.198313	3.05651	0.825792	0	0.627479	-3.05651	0.748022	-3.05651	1	0	1	51	31	20	11	-1	50	20	32
CCT3	-0.145255	-0.42611	0.682691	-0.526771	0.827946	-0.100661	0.73214	-0.441549	5	4	1	47	31	16	15	3	42	20	32
LCP2	-0.006257	-0.405227	0.721288	-0.405227	0.727545	0	0.723619	-0.405227	1	1	0	51	32	19	13	1	50	20	32
PPP3CC	0.273013	0.453358	0.792868	-0.820848	0.519856	-1.27421	0.689124	-1.04753	2	1	1	50	31	19	12	0	48	20	32
BAG1	-0.00409578	-0.86677	0.77263	-0.86677	0.776726	0	0.774156	-0.86677	1	1	0	51	32	19	13	1	50	20	32
PRPF8	0.196404	-0.912652	0.721882	-0.912652	0.525478	0	0.648712	-0.912652	1	1	0	51	32	19	13	1	50	20	32
CDC14A	0.118769	0.173485	0.713551	-0.48694	0.594781	-0.660426	0.669921	-0.573683	2	1	1	49	31	18	13	0	47	19	32
PRPF40A	0.0524891	0.0125636	0.670745	-0.468721	0.618256	-0.481284	0.652155	-0.472909	3	2	1	48	31	17	14	1	45	19	32
SP3	0.281934	0.609393	0.759822	0	0.477888	-0.609393	0.652687	-0.609393	1	0	1	50	31	19	12	-1	49	19	32
ORMDL1	0.193658	1.92278	0.595257	0	0.401598	-1.92278	0.520165	-1.92278	2	0	2	49	30	19	11	-2	47	19	32
TKT	0.0866432	0	0.711231	0	0.624587	0	0.678952	0	0	0	0	51	32	19	13	0	51	19	32
TRA2A	0.155504	1.03356	0.729378	-0.484755	0.573874	-1.51831	0.672254	-1.00153	2	1	1	49	31	18	13	0	47	19	32
RNPS1	0.0417333	2.00536	0.685701	-0.295488	0.643968	-2.30085	0.67037	-1.29817	2	1	1	49	31	18	13	0	47	19	32
TOP1	0.107328	0.739937	0.834867	-0.743797	0.727539	-1.48373	0.79544	-1.11377	2	1	1	49	31	18	13	0	47	19	32
SNU13	0.0773587	0.0458684	0.599731	-0.358021	0.522372	-0.403889	0.573944	-0.37331	6	4	2	45	30	15	15	2	39	19	32
BIRC6	0.192198	0.831092	0.734238	-0.560078	0.542041	-1.39117	0.663209	-1.1834	4	1	3	46	29	17	12	-2	42	18	32
TIPARP	0.28218	1.05511	1.06161	-0.392402	0.779434	-1.44751	0.95733	-1.18373	4	1	3	46	29	17	12	-2	42	18	32
CLTA	-0.127907	-0.162507	0.572952	-0.693483	0.700859	-0.530976	0.622371	-0.558061	6	1	5	44	27	17	10	-4	38	18	32
REX1BD	-0.0173908	0.435737	0.575309	0	0.5927	-0.435737	0.581698	-0.435737	1	0	1	49	31	18	13	-1	48	18	32
LSM14A	0.130337	0.724365	0.737022	0	0.606686	-0.724365	0.689144	-0.724365	1	0	1	49	31	18	13	-1	48	18	32
RGS19	-0.0393035	0.225357	0.653757	0	0.693061	-0.225357	0.668496	-0.225357	2	0	2	48	30	18	12	-2	46	18	32
XRCC6	0.131834	-0.388352	0.699942	-0.388352	0.568108	0	0.655997	-0.388352	2	2	0	48	32	16	16	2	46	18	32
RAP1A	0.23424	0.800131	0.664985	-0.485409	0.430745	-1.28554	0.58351	-1.01883	3	1	2	46	30	16	14	-1	43	17	32
LAPTM4A	-0.212871	0.119696	0.541229	-0.760316	0.7541	-0.880012	0.606728	-0.820164	10	5	5	39	27	12	15	0	29	17	32
IMPDH2	-0.228303	0.25772	0.659361	0	0.887664	-0.25772	0.745609	-0.25772	4	0	4	45	28	17	11	-4	41	17	32
RPN1	0.13273	0	0.735841	0	0.603111	0	0.689792	0	0	0	0	49	32	17	15	0	49	17	32
SERPINB1	0.0506374	0.044404	0.64567	-0.582787	0.595033	-0.627191	0.628432	-0.604989	2	1	1	47	31	16	15	0	45	17	32
ZFAND3	0.25886	0.71507	0.792591	0	0.533731	-0.71507	0.696926	-0.71507	3	0	3	46	29	17	12	-3	43	17	32
HOOK3	0.265341	1.37879	0.872643	0	0.607302	-1.37879	0.776668	-1.37879	2	0	2	47	30	17	13	-2	45	17	32
OGA	0.123873	0.558009	0.646106	-0.583413	0.522233	-1.14142	0.602062	-1.00192	4	1	3	45	29	16	13	-2	41	17	32
SESN3	-0.0447204	1.44268	0.837589	0	0.88231	-1.44268	0.853765	-1.44268	2	0	2	47	30	17	13	-2	45	17	32
ARHGAP9	-0.163048	-0.548591	0.670311	-0.618073	0.833359	-0.0694825	0.725817	-0.343778	2	1	1	47	31	16	15	0	45	17	32
ACADVL	0.128911	1.71334	0.762923	0	0.634012	-1.71334	0.717267	-1.71334	1	0	1	48	31	17	14	-1	47	17	32
RUNX1	0.0626151	0.667045	0.669144	0	0.606529	-0.667045	0.646968	-0.667045	1	0	1	48	31	17	14	-1	47	17	32
PHACTR2	0.171214	0.626626	0.766899	0	0.595685	-0.626626	0.708614	-0.626626	1	0	1	47	31	16	15	-1	46	16	32
STK17A	0.209857	-0.170459	0.659434	-0.31868	0.449578	-0.148222	0.591003	-0.233451	2	1	1	46	31	15	16	0	44	16	32
CCT6A	-0.251713	-0.390948	0.602108	-0.491224	0.853821	-0.100276	0.668032	-0.426066	6	5	1	42	31	11	20	4	36	16	32
TMEM243	0.0966329	0	0.670513	0	0.57388	0	0.638302	0	0	0	0	48	32	16	16	0	48	16	32
GSDMD	-0.189761	0	0.863233	0	1.05299	0	0.926486	0	0	0	0	48	32	16	16	0	48	16	32
KIF5B	0.212173	0.510066	0.770247	0	0.558074	-0.510066	0.698018	-0.510066	1	0	1	47	31	16	15	-1	46	16	32
AC092821.3	0.198565	0.693872	0.685025	0	0.48646	-0.693872	0.617428	-0.693872	1	0	1	47	31	16	15	-1	46	16	32
ITPR2	0.171742	1.03104	0.749904	0	0.578162	-1.03104	0.68884	-1.03104	3	0	3	45	29	16	13	-3	42	16	32
NUDC	-0.0594102	-0.193748	0.649547	-0.533223	0.708958	-0.339475	0.668451	-0.404058	3	1	2	44	30	14	16	-1	41	15	32
CD46	0.255638	0.625295	0.693633	0	0.437995	-0.625295	0.610273	-0.625295	1	0	1	46	31	15	16	-1	45	15	32
AUP1	0.12437	0	0.69989	0	0.575521	0	0.660198	0	0	0	0	47	32	15	17	0	47	15	32
CBX3	0.148743	0.722796	0.675655	-0.415545	0.526912	-1.13834	0.628328	-0.897409	3	1	2	44	30	14	16	-1	41	15	32
ARPC5L	0.0853086	0.391274	0.652231	0	0.566922	-0.391274	0.623795	-0.391274	2	0	2	45	30	15	15	-2	43	15	32
DPP7	-0.0634017	0.626887	0.561566	0	0.624968	-0.626887	0.5827	-0.626887	2	0	2	45	30	15	15	-2	43	15	32
SIPA1L1	0.227721	1.43463	0.857459	0	0.629738	-1.43463	0.781552	-1.43463	2	0	2	45	30	15	15	-2	43	15	32
NLRC5	0.206299	0.727128	0.850759	0	0.64446	-0.727128	0.783488	-0.727128	1	0	1	46	31	15	16	-1	45	15	32
PSMD4	-0.0639522	0	0.685504	0	0.749456	0	0.704968	0	0	0	0	46	32	14	18	0	46	14	32
ADSS	0.112702	0.632165	0.652287	0	0.539585	-0.632165	0.617224	-0.632165	1	0	1	45	31	14	17	-1	44	14	32
CCT7	-0.0899171	0.890627	0.685424	0	0.775341	-0.890627	0.713398	-0.890627	1	0	1	45	31	14	17	-1	44	14	32
INPP4A	0.178078	0.653472	0.692453	0	0.514375	-0.653472	0.637051	-0.653472	1	0	1	45	31	14	17	-1	44	14	32
XPC	0.117266	0	0.772466	0	0.655199	0	0.736776	0	0	0	0	46	32	14	18	0	46	14	32
ARIH2	0.282246	-0.536528	0.845946	-0.536528	0.5637	0	0.764409	-0.536528	1	1	0	45	32	13	19	1	44	14	32
REEP5	0.133547	0.363396	0.646023	-0.396383	0.512476	-0.75978	0.603679	-0.6871	5	1	4	41	28	13	15	-3	36	14	32
G3BP1	0.0419188	2.09169	0.671501	0	0.629582	-2.09169	0.658459	-2.09169	1	0	1	45	31	14	17	-1	44	14	32
HIVEP2	0.0561655	0	0.733287	0	0.677122	0	0.716193	0	0	0	0	46	32	14	18	0	46	14	32
CAMK1D	0.0609643	1.13053	0.747422	0	0.686457	-1.13053	0.728024	-1.13053	2	0	2	44	30	14	16	-2	42	14	32
PPP6R3	0.0879437	1.40688	0.690037	0	0.602093	-1.40688	0.662055	-1.40688	2	0	2	44	30	14	16	-2	42	14	32
PPP1R12A	0.0365585	1.66836	0.621514	0	0.584955	-1.66836	0.609881	-1.66836	2	0	2	44	30	14	16	-2	42	14	32
RSL1D1	0.093837	0	0.638317	0	0.54448	0	0.609757	0	0	0	0	46	32	14	18	0	46	14	32
GABARAPL2	-0.0868228	0.236393	0.611668	-0.496819	0.69849	-0.733212	0.639197	-0.685933	5	1	4	41	28	13	15	-3	36	14	32
ZNF644	0.234768	1.22671	0.672122	0	0.437354	-1.22671	0.599456	-1.22671	3	0	3	42	29	13	16	-3	39	13	32
H2AFY	0.0902692	1.30713	0.695139	0	0.60487	-1.30713	0.667848	-1.30713	2	0	2	43	30	13	17	-2	41	13	32
PRPF4B	0.253374	0	0.767945	0	0.514571	0	0.694748	0	0	0	0	45	32	13	19	0	45	13	32
CTSB	0.0271427	1.22166	0.673601	0	0.646458	-1.22166	0.665395	-1.22166	2	0	2	43	30	13	17	-2	41	13	32
LARP4B	0.177991	0.770697	0.792455	0	0.614463	-0.770697	0.738643	-0.770697	2	0	2	43	30	13	17	-2	41	13	32
METTL26	-0.109662	-0.114681	0.642791	-0.533642	0.752452	-0.418961	0.673394	-0.476301	2	1	1	43	31	12	19	0	41	13	32
GPCPD1	0.112511	0	0.690123	0	0.577612	0	0.65762	0	0	0	0	45	32	13	19	0	45	13	32
STAU1	0.19622	2.09395	0.788948	0	0.592728	-2.09395	0.730974	-2.09395	1	0	1	44	31	13	18	-1	43	13	32
SAMSN1	0.109177	1.33976	0.971067	0	0.86189	-1.33976	0.938811	-1.33976	1	0	1	44	31	13	18	-1	43	13	32
MDH2	0.0690557	0	0.714448	0	0.645393	0	0.695615	0	0	0	0	44	32	12	20	0	44	12	32
PCMTD1	0.0520307	3.13802	0.664983	0	0.612952	-3.13802	0.649755	-3.13802	3	0	3	41	29	12	17	-3	38	12	32
NDUFS8	0.00384048	0.151255	0.73115	0	0.727309	-0.151255	0.730078	-0.151255	1	0	1	43	31	12	19	-1	42	12	32
CDKN2D	0.0563624	-0.461794	0.678173	-0.461794	0.62181	0	0.664753	-0.461794	2	2	0	42	32	10	22	2	40	12	32
TMEM160	0.042634	0.0841926	0.659509	0	0.616875	-0.0841926	0.647611	-0.0841926	1	0	1	43	31	12	19	-1	42	12	32
PHC3	0.234966	-0.0947567	0.774163	-0.945815	0.539196	-0.851058	0.716854	-0.898437	2	1	1	41	31	10	21	0	39	11	32
PDIA4	0.0745134	0.87758	0.776194	0	0.70168	-0.87758	0.756679	-0.87758	1	0	1	42	31	11	20	-1	41	11	32
LAMTOR1	-0.0512228	1.42423	0.598821	0	0.650044	-1.42423	0.612564	-1.42423	2	0	2	41	30	11	19	-2	39	11	32
COX14	-0.0592038	-0.478637	0.700933	-0.61483	0.760137	-0.136193	0.715373	-0.375511	2	1	1	41	31	10	21	0	39	11	32
RORA	0.17306	0	0.65626	0	0.483199	0	0.611988	0	0	0	0	43	32	11	21	0	43	11	32
TUFM	0.0568496	0	0.646632	0	0.589782	0	0.632089	0	0	0	0	43	32	11	21	0	43	11	32
ICAM2	-0.491806	0.352706	0.8039	0	1.29571	-0.352706	0.939147	-0.352706	3	0	3	40	29	11	18	-3	37	11	32
LENG8	0.266437	0.983455	0.765388	0	0.498951	-0.983455	0.695607	-0.983455	1	0	1	42	31	11	20	-1	41	11	32
SMDT1	0.065428	0.211788	0.574133	0	0.508705	-0.211788	0.55614	-0.211788	3	0	3	40	29	11	18	-3	37	11	32
MGST3	0.097597	1.33015	0.676791	0	0.579194	-1.33015	0.651766	-1.33015	3	0	3	39	29	10	19	-3	36	10	32
GLRX	-0.191605	0.108069	0.700799	-0.410798	0.892404	-0.518866	0.747405	-0.497253	5	1	4	37	28	9	19	-3	32	10	32
HIST1H1C	-0.0430233	1.06937	1.0802	0	1.12322	-1.06937	1.09069	-1.06937	1	0	1	41	31	10	21	-1	40	10	32
VPS13B	0.158039	2.40851	0.727986	-0.861324	0.569948	-3.26983	0.690556	-2.6677	4	1	3	38	29	9	20	-2	34	10	32
DCTN3	0.0786185	0.225765	0.621261	0	0.542642	-0.225765	0.601102	-0.225765	3	0	3	39	29	10	19	-3	36	10	32
CHURC1	0.0842863	1.20678	0.643046	0	0.55876	-1.20678	0.620866	-1.20678	4	0	4	38	28	10	18	-4	34	10	32
CIAO2B	0.166172	0.15692	0.723573	0	0.557401	-0.15692	0.683043	-0.15692	1	0	1	41	31	10	21	-1	40	10	32
CHMP2A	0.125225	0.177203	0.816196	0	0.690971	-0.177203	0.785653	-0.177203	1	0	1	41	31	10	21	-1	40	10	32
PPP1R16B	0.316739	0	1.01901	0	0.702274	0	0.943599	0	0	0	0	42	32	10	22	0	42	10	32
TRABD	0.300802	0	0.682235	0	0.381433	0	0.610615	0	0	0	0	42	32	10	22	0	42	10	32
CASP8	0.344861	0	0.61189	0	0.267029	0	0.536189	0	0	0	0	41	32	9	23	0	41	9	32
RNASEH2B	-0.0782042	0.506999	0.736765	0	0.814969	-0.506999	0.755287	-0.506999	3	0	3	38	29	9	20	-3	35	9	32
RNF181	0.165042	1.12256	0.701012	0	0.53597	-1.12256	0.664336	-1.12256	4	0	4	36	28	8	20	-4	32	8	32
U2SURP	0.126069	0.33522	0.69091	-0.430385	0.564841	-0.765606	0.667687	-0.597995	2	1	1	38	31	7	24	0	36	8	32
PCED1B-AS1	0.225666	0	0.651368	0	0.425702	0	0.606235	0	0	0	0	40	32	8	24	0	40	8	32
ISCU	0.084568	0.231125	0.649853	0	0.565285	-0.231125	0.632506	-0.231125	1	0	1	39	31	8	23	-1	38	8	32
DUT	-0.0910385	0.478219	0.745912	0	0.83695	-0.478219	0.765078	-0.478219	2	0	2	38	30	8	22	-2	36	8	32
C18orf32	0.193295	0.871666	0.74225	0	0.548955	-0.871666	0.699295	-0.871666	4	0	4	36	28	8	20	-4	32	8	32
HACD4	-0.0651587	0.419236	0.791396	0	0.856555	-0.419236	0.804428	-0.419236	4	0	4	35	28	7	21	-4	31	7	32
ATR	0.404665	0.125587	0.940096	-0.964395	0.535431	-1.08998	0.883892	-1.02719	2	1	1	36	31	5	26	0	34	6	32
CPT1A	-0.151135	0.71533	0.962351	0	1.11349	-0.71533	0.990689	-0.71533	6	0	6	32	26	6	20	-6	26	6	32
SMIM26	-0.00434941	0.332435	0.590198	0	0.594547	-0.332435	0.590837	-0.332435	3	0	3	34	29	5	24	-3	31	5	32
CCDC59	0.278701	0.284801	0.867838	0	0.589137	-0.284801	0.835986	-0.284801	1	0	1	35	31	4	27	-1	34	4	32
TEX14	-0.0484614	0.261849	1.01196	-0.805559	1.06042	-1.06741	1.01481	-1.052	17	1	16	17	16	1	15	-15	0	2	32
DNAJB1	-0.115411	-0.0793038	0.972411	-1.0994	1.08782	-1.0201	1.03295	-1.09185	21	19	2	61	29	32	-3	17	40	51	31
CACYBP	-0.530352	-0.414639	0.637956	-1.07158	1.16831	-0.656937	0.881918	-0.984284	19	15	4	50	27	23	4	11	31	38	31
RUNX3	0.319198	0.526934	0.888297	-0.571734	0.569099	-1.09867	0.726081	-0.703468	4	3	1	61	30	31	-1	2	57	34	31
CAPN2	0.248767	2.64932	0.826389	0	0.577622	-2.64932	0.694232	-2.64932	1	0	1	64	30	34	-4	-1	63	34	31
ATP1A1	0.0891604	0.248123	0.719627	-0.597916	0.630467	-0.846039	0.674316	-0.721977	2	1	1	61	30	31	-1	0	59	32	31
P4HB	0.0640141	-0.59084	0.665714	-0.59084	0.6017	0	0.633707	-0.59084	1	1	0	62	31	31	0	1	61	32	31
ATXN2L	0.0912244	-0.511072	0.733282	-0.511072	0.642058	0	0.688418	-0.511072	1	1	0	61	31	30	1	1	60	31	31
SELENOK	0.122551	0.353062	0.799409	-0.776542	0.676858	-1.1296	0.746887	-0.872832	11	8	3	49	28	21	7	5	38	29	31
NSD3	0.137714	-0.437443	0.629113	-0.437443	0.491399	0	0.563757	-0.437443	1	1	0	59	31	28	3	1	58	29	31
MX2	0.191055	0.585783	1.07273	0	0.881679	-0.585783	0.978826	-0.585783	1	0	1	59	30	29	1	-1	58	29	31
EIF4A2	-0.0112426	0.200301	0.660792	-0.504569	0.672035	-0.704871	0.665642	-0.554645	8	6	2	51	29	22	7	4	43	28	31
OSBPL8	0.136645	0.948349	0.697198	-0.351029	0.560553	-1.29938	0.632603	-0.825204	4	2	2	55	29	26	3	0	51	28	31
ARHGAP45	0.087035	2.5911	0.596685	0	0.50965	-2.5911	0.554668	-2.5911	1	0	1	58	30	28	2	-1	57	28	31
OAS2	0.210523	0	1.28733	0	1.07681	0	1.18933	0	0	0	0	58	31	27	4	0	58	27	31
REL	0.096903	0.387649	0.838719	-0.425767	0.741816	-0.813416	0.794672	-0.619592	2	1	1	55	30	25	5	0	53	26	31
BZW1	0.148786	1.47915	0.70836	-0.520708	0.559574	-1.99986	0.652565	-0.685059	9	8	1	48	30	18	12	7	39	26	31
ANXA6	0.213668	0	0.741202	0	0.527534	0	0.643739	0	0	0	0	57	31	26	5	0	57	26	31
HNRNPF	-0.152183	-0.271507	0.51435	-0.498597	0.666533	-0.22709	0.585783	-0.328905	8	3	5	49	26	23	3	-2	41	26	31
AKAP13	0.204716	1.23065	0.677181	-0.427912	0.472464	-1.65856	0.584128	-1.04324	2	1	1	55	30	25	5	0	53	26	31
CORO7	0.18996	-0.850754	0.670846	-0.850754	0.480887	0	0.586043	-0.850754	1	1	0	56	31	25	6	1	55	26	31
PTBP1	0.161324	-0.72683	0.772967	-0.72683	0.611643	0	0.700947	-0.72683	1	1	0	56	31	25	6	1	55	26	31
MAP3K2	0.167193	0.815576	0.696847	-0.636669	0.529654	-1.45224	0.622539	-1.04446	2	1	1	54	30	24	6	0	52	25	31
CFLAR	0.127207	0.26235	0.750265	-0.98138	0.623058	-1.24373	0.694	-1.11255	4	2	2	52	29	23	6	0	48	25	31
HNRNPAB	0.0824537	-0.457865	0.74777	-0.457865	0.665316	0	0.71179	-0.457865	1	1	0	55	31	24	7	1	54	25	31
VSIR	-0.183216	-0.109066	0.541236	-0.618059	0.724452	-0.508993	0.622274	-0.563526	4	2	2	52	29	23	6	0	48	25	31
PCBP2	-0.0117112	-0.536467	0.550082	-0.536467	0.561793	0	0.554532	-0.536467	6	6	0	50	31	19	12	6	44	25	31
LGALS9	-0.000143001	0	1.13792	0	1.13807	0	1.13799	0	0	0	0	56	31	25	6	0	56	25	31
DDX6	0.258305	0.183261	0.764263	-0.820959	0.505958	-1.00422	0.652168	-0.91259	2	1	1	53	30	23	7	0	51	24	31
MYO9B	0.177447	0.565899	0.71849	-0.50616	0.541042	-1.07206	0.640003	-0.883426	3	1	2	52	29	23	6	-1	49	24	31
GPI	0.0713388	0.0433583	0.634176	-0.551822	0.562837	-0.59518	0.608373	-0.557242	8	7	1	47	30	17	13	6	39	24	31
CAPNS1	0.120303	0	0.693059	0	0.572756	0	0.640563	0	0	0	0	55	31	24	7	0	55	24	31
MACF1	0.0370613	0.457672	0.663286	-0.665332	0.626225	-1.123	0.647721	-0.894168	4	2	2	50	29	21	8	0	46	23	31
GBP2	-0.0800063	-1.05793	0.947521	-1.1679	1.02753	-0.109969	0.98137	-0.638935	2	1	1	52	30	22	8	0	50	23	31
YWHAQ	0.135141	-0.478085	0.622956	-0.478085	0.487815	0	0.569959	-0.478085	3	3	0	51	31	20	11	3	48	23	31
WDR1	0.0499931	-0.468191	0.670954	-0.468191	0.620961	0	0.650202	-0.468191	1	1	0	53	31	22	9	1	52	23	31
CCNH	0.069144	-0.534615	0.774253	-0.534615	0.705109	0	0.746329	-0.534615	2	2	0	52	31	21	10	2	50	23	31
SERBP1	0.23097	0	0.737031	0	0.50606	0	0.641156	0	0	0	0	53	31	22	9	0	53	22	31
SNRNP200	0.102381	0.172861	0.751603	-0.539527	0.649222	-0.712388	0.709446	-0.625957	2	1	1	51	30	21	9	0	49	22	31
PARP14	0.190126	1.88853	1.01389	0	0.823764	-1.88853	0.931875	-1.88853	2	0	2	51	29	22	7	-2	49	22	31
TCF7	0.150614	0	0.77159	0	0.620976	0	0.709071	0	0	0	0	53	31	22	9	0	53	22	31
CLINT1	0.158242	0.874551	0.769951	-0.631182	0.611708	-1.50573	0.705362	-1.06846	4	2	2	49	29	20	9	0	45	22	31
CD164	0.17412	1.58859	0.635713	0	0.461593	-1.58859	0.560602	-1.58859	2	0	2	51	29	22	7	-2	49	22	31
SAMD9L	0.318086	0	1.30188	0	0.98379	0	1.16984	0	0	0	0	53	31	22	9	0	53	22	31
USP34	0.229966	0.340059	0.611779	-0.587898	0.381813	-0.927956	0.51596	-0.842942	4	1	3	48	28	20	8	-2	44	21	31
BIN1	-0.108756	0	0.657329	0	0.766085	0	0.70125	0	0	0	0	52	31	21	10	0	52	21	31
CCDC69	0.17466	0	0.839564	0	0.664904	0	0.769028	0	0	0	0	52	31	21	10	0	52	21	31
CYCS	-0.197425	-0.394698	0.840979	-0.394698	1.0384	0	0.918401	-0.394698	1	1	0	51	31	20	11	1	50	21	31
KMT2C	0.136531	2.47763	0.704708	-0.607347	0.568177	-3.08498	0.64782	-2.46557	4	1	3	48	28	20	8	-2	44	21	31
SDCBP	0.0843988	0.503062	0.594301	-0.422886	0.509902	-0.925948	0.561275	-0.674417	6	3	3	46	28	18	10	0	40	21	31
RAPGEF1	0.149844	0	0.824776	0	0.674932	0	0.764262	0	0	0	0	52	31	21	10	0	52	21	31
SURF4	0.13219	0.869349	0.71001	0	0.577819	-0.869349	0.655578	-0.869349	1	0	1	51	30	21	9	-1	50	21	31
ERN1	0.166894	1.35656	0.76646	0	0.599566	-1.35656	0.697739	-1.35656	1	0	1	51	30	21	9	-1	50	21	31
SSBP4	-0.219398	0	0.624844	0	0.844242	0	0.713447	0	0	0	0	52	31	21	10	0	52	21	31
SDF4	-0.0122555	-0.445316	0.641906	-0.445316	0.654161	0	0.646563	-0.445316	1	1	0	50	31	19	12	1	49	20	31
CAPN7	0.28933	1.59604	0.793076	0	0.503746	-1.59604	0.674982	-1.59604	2	0	2	49	29	20	9	-2	47	20	31
HLA-F	0.0534767	0	0.628481	0	0.575004	0	0.60751	0	0	0	0	51	31	20	11	0	51	20	31
WAC	0.246323	1.67205	0.735002	-0.65963	0.48868	-2.33168	0.639489	-1.49566	2	1	1	49	30	19	11	0	47	20	31
OS9	0.164788	0	0.723302	0	0.558513	0	0.658679	0	0	0	0	51	31	20	11	0	51	20	31
CHST11	0.150774	-0.387452	0.715606	-0.387452	0.564832	0	0.658312	-0.387452	1	1	0	50	31	19	12	1	49	20	31
DDX24	0.196636	0.803985	0.599024	-0.345443	0.402388	-1.14943	0.526354	-0.667037	5	3	2	46	29	17	12	1	41	20	31
CNOT1	0.275448	0.97759	0.817447	-0.827549	0.541998	-1.80514	0.708415	-1.47928	3	1	2	48	29	19	10	-1	45	20	31
TMC6	-0.060441	0	0.616335	0	0.676776	0	0.640038	0	0	0	0	51	31	20	11	0	51	20	31
SETD2	0.3355	-0.105551	0.743998	-0.860762	0.408499	-0.755211	0.618186	-0.807986	2	1	1	48	30	18	12	0	46	19	31
SEC61A1	-0.0515248	2.23562	0.752293	-0.594113	0.803818	-2.82973	0.771615	-1.71192	2	1	1	48	30	18	12	0	46	19	31
PHF3	0.151716	1.64797	0.630128	0	0.478412	-1.64797	0.570074	-1.64797	2	0	2	48	29	19	10	-2	46	19	31
BAZ1A	-0.0587673	1.4562	0.760104	0	0.818871	-1.4562	0.782891	-1.4562	1	0	1	49	30	19	11	-1	48	19	31
ZC3H7A	0.149941	1.78632	0.803378	0	0.653437	-1.78632	0.744026	-1.78632	2	0	2	48	29	19	10	-2	46	19	31
ZNF207	0.178568	-0.437252	0.740061	-0.437252	0.561493	0	0.674465	-0.437252	1	1	0	49	31	18	13	1	48	19	31
PUM1	0.165786	0	0.777228	0	0.611442	0	0.716327	0	0	0	0	49	31	18	13	0	49	18	31
FUBP1	0.0924666	0.899025	0.823389	0	0.730923	-0.899025	0.788714	-0.899025	1	0	1	48	30	18	12	-1	47	18	31
CTNNB1	0.219625	0.0357242	0.760288	-0.504899	0.540663	-0.540624	0.679122	-0.528716	3	1	2	46	29	17	12	-1	43	18	31
SDHA	0.218275	0.104187	0.707574	-0.632304	0.489299	-0.73649	0.628623	-0.684397	2	1	1	47	30	17	13	0	45	18	31
NR3C1	0.220304	1.4791	0.676033	-0.407704	0.455729	-1.88681	0.596348	-1.14726	2	1	1	47	30	17	13	0	45	18	31
SENP6	0.187404	3.3326	0.672438	-0.487263	0.485034	-3.81986	0.601641	-2.98671	4	1	3	45	28	17	11	-2	41	18	31
EXOC4	0.034546	0.845282	0.639129	-0.761032	0.604583	-1.60631	0.626362	-1.32455	3	1	2	46	29	17	12	-1	43	18	31
SMARCA2	0.106719	1.07085	0.665373	-0.418326	0.558654	-1.48917	0.626772	-0.953749	2	1	1	47	30	17	13	0	45	18	31
CCNY	0.0975963	0.0162757	0.654236	-0.499066	0.55664	-0.515342	0.618936	-0.507204	2	1	1	47	30	17	13	0	45	18	31
RBM8A	0.0784571	0.421791	0.668841	-0.394034	0.590383	-0.815824	0.645878	-0.514545	7	5	2	41	29	12	17	3	34	17	31
LYST	0.10338	1.6279	0.78847	0	0.68509	-1.6279	0.750264	-1.6279	2	0	2	46	29	17	12	-2	44	17	31
CMTM6	0.101559	1.42996	0.792679	0	0.691121	-1.42996	0.755147	-1.42996	2	0	2	46	29	17	12	-2	44	17	31
PLAC8	-0.00507525	0	1.11938	0	1.12446	0	1.12118	0	0	0	0	48	31	17	14	0	48	17	31
UBE2J1	0.118048	0	0.836839	0	0.718791	0	0.795031	0	0	0	0	48	31	17	14	0	48	17	31
ABI1	0.174384	1.01489	0.758131	-0.513304	0.583747	-1.52819	0.694719	-1.27447	4	1	3	44	28	16	12	-2	40	17	31
NCOR1	0.122716	2.08333	0.670629	-0.420065	0.547913	-2.50339	0.627945	-1.46173	2	1	1	46	30	16	14	0	44	17	31
DNMT1	-0.140387	0.737553	0.708078	0	0.848465	-0.737553	0.758856	-0.737553	1	0	1	47	30	17	13	-1	46	17	31
XRN2	0.220033	0.688022	0.715147	0	0.495113	-0.688022	0.63556	-0.688022	1	0	1	47	30	17	13	-1	46	17	31
PHF20	0.109911	0.895738	0.726464	-0.538181	0.616553	-1.43392	0.687384	-1.13534	3	1	2	45	29	16	13	-1	42	17	31
IFNAR2	0.0344165	0	0.690561	0	0.656144	0	0.678372	0	0	0	0	48	31	17	14	0	48	17	31
STAG2	0.213756	0.670602	0.748105	-0.569376	0.534349	-1.23998	0.670376	-1.07233	4	1	3	44	28	16	12	-2	40	17	31
MGAT5	0.151056	1.38216	0.711662	-0.504869	0.560606	-1.88703	0.660166	-1.42631	3	1	2	44	29	15	14	-1	41	16	31
LRBA	0.18807	2.11747	0.678458	-0.834211	0.490388	-2.95168	0.612852	-2.42231	4	1	3	43	28	15	13	-2	39	16	31
EMB	0.114326	1.5068	0.74416	0	0.629834	-1.5068	0.704394	-1.5068	1	0	1	46	30	16	14	-1	45	16	31
UBE2B	0.127059	0.038609	0.617541	-0.52745	0.490482	-0.566059	0.579128	-0.537103	4	3	1	43	30	13	17	2	39	16	31
NAMPT	0.103753	0.948961	0.984986	-0.443384	0.881233	-1.39234	0.950401	-1.01276	5	2	3	42	28	14	14	-1	37	16	31
ANAPC5	0.0238507	0	0.672654	0	0.648803	0	0.664535	0	0	0	0	47	31	16	15	0	47	16	31
TCF12	0.162604	0.427364	0.736283	-0.560466	0.573679	-0.98783	0.68085	-0.845375	3	1	2	44	29	15	14	-1	41	16	31
IDH2	-0.0123684	0	0.821422	0	0.83379	0	0.825632	0	0	0	0	47	31	16	15	0	47	16	31
SLC25A39	-0.123728	0.354687	0.742078	0	0.865806	-0.354687	0.78607	-0.354687	2	0	2	45	29	16	13	-2	43	16	31
ALYREF	0.050351	-0.63594	0.70585	-0.63594	0.655499	0	0.690974	-0.63594	3	3	0	44	31	13	18	3	41	16	31
VAPA	0.065626	3.97266	0.69318	0	0.627554	-3.97266	0.669847	-3.97266	2	0	2	45	29	16	13	-2	43	16	31
FLT3LG	0.193814	0.463461	0.741889	0	0.548075	-0.463461	0.674476	-0.463461	1	0	1	46	30	16	14	-1	45	16	31
ATP11B	0.185943	1.35238	0.75242	0	0.566476	-1.35238	0.690439	-1.35238	1	0	1	45	30	15	15	-1	44	15	31
GRSF1	0.0065984	0.765704	0.740392	0	0.733793	-0.765704	0.738192	-0.765704	1	0	1	45	30	15	15	-1	44	15	31
TRAPPC9	0.329693	0.481344	0.850061	-0.848746	0.520368	-1.33009	0.740164	-1.20975	4	1	3	42	28	14	14	-2	38	15	31
RIC1	0.225885	1.23692	0.739723	0	0.513839	-1.23692	0.662717	-1.23692	2	0	2	44	29	15	14	-2	42	15	31
STAT2	0.387146	0	1.16071	0	0.77356	0	1.03446	0	0	0	0	46	31	15	16	0	46	15	31
HECTD1	0.0986249	0.719543	0.688062	-0.657976	0.589437	-1.37752	0.655952	-1.13767	3	1	2	43	29	14	15	-1	40	15	31
AP2S1	-0.0454355	0.308879	0.70469	0	0.750126	-0.308879	0.72018	-0.308879	2	0	2	44	29	15	14	-2	42	15	31
TMX4	0.256509	1.80753	0.694944	0	0.438434	-1.80753	0.607497	-1.80753	2	0	2	44	29	15	14	-2	42	15	31
FAM50A	-0.0512081	0.690279	0.700055	0	0.751263	-0.690279	0.717124	-0.690279	1	0	1	45	30	15	15	-1	44	15	31
RBBP4	0.0151336	0	0.668033	0	0.6529	0	0.663325	0	0	0	0	45	31	14	17	0	45	14	31
AKIRIN1	0.231301	2.28938	0.777717	0	0.546416	-2.28938	0.704121	-2.28938	1	0	1	44	30	14	16	-1	43	14	31
SMARCC1	0.176284	0.684788	0.744508	-0.649838	0.568224	-1.33463	0.689944	-1.10636	3	1	2	42	29	13	16	-1	39	14	31
NDUFB5	-0.196688	0.202963	0.773508	0	0.970196	-0.202963	0.837546	-0.202963	2	0	2	43	29	14	15	-2	41	14	31
OSTF1	0.0455343	0.552322	0.608519	0	0.562985	-0.552322	0.593694	-0.552322	2	0	2	43	29	14	15	-2	41	14	31
NDUFV1	-0.0141845	-0.0629098	0.607178	-0.603628	0.621363	-0.540718	0.611467	-0.572173	2	1	1	43	30	13	17	0	41	14	31
HERC1	0.302745	-0.0776793	0.73623	-0.791095	0.433485	-0.713415	0.644702	-0.752255	2	1	1	43	30	13	17	0	41	14	31
MYDGF	0.160141	0.145515	0.735209	0	0.575068	-0.145515	0.684255	-0.145515	1	0	1	44	30	14	16	-1	43	14	31
UBA2	0.321904	2.73221	0.749763	0	0.427859	-2.73221	0.644957	-2.73221	2	0	2	43	29	14	15	-2	41	14	31
LRPAP1	0.136021	0	0.7075	0	0.571479	0	0.667312	0	0	0	0	44	31	13	18	0	44	13	31
VDAC1	-0.0788798	-0.70856	0.788428	-0.70856	0.867308	0	0.810441	-0.70856	1	1	0	43	31	12	19	1	42	13	31
LMAN2	-0.022388	0.150906	0.717293	0	0.739681	-0.150906	0.724061	-0.150906	1	0	1	43	30	13	17	-1	42	13	31
HMGA1	-0.196009	0	0.839274	0	1.03528	0	0.897186	0	0	0	0	44	31	13	18	0	44	13	31
CCM2	0.00389564	1.15289	0.59116	0	0.587265	-1.15289	0.589925	-1.15289	3	0	3	41	28	13	15	-3	38	13	31
AGTPBP1	0.182971	1.05964	0.761123	0	0.578152	-1.05964	0.703108	-1.05964	3	0	3	41	28	13	15	-3	38	13	31
TNKS2	0.226232	1.2592	0.716941	0	0.490709	-1.2592	0.646916	-1.2592	2	0	2	42	29	13	16	-2	40	13	31
VTI1A	0.220543	0.857049	0.739402	0	0.518859	-0.857049	0.672726	-0.857049	1	0	1	43	30	13	17	-1	42	13	31
GGNBP2	0.3266	0	0.792434	0	0.465835	0	0.695939	0	0	0	0	44	31	13	18	0	44	13	31
HELZ	0.285071	0.815998	0.832516	0	0.547446	-0.815998	0.74428	-0.815998	2	0	2	42	29	13	16	-2	40	13	31
EMC10	0.100587	0	0.727345	0	0.626757	0	0.697626	0	0	0	0	44	31	13	18	0	44	13	31
CDS2	0.218086	0.626619	0.775181	-0.701842	0.557095	-1.32846	0.71287	-1.01515	2	1	1	42	30	12	18	0	40	13	31
FBXO7	0.158982	1.68593	0.756226	-0.357808	0.597244	-2.04373	0.708531	-1.62225	4	1	3	40	28	12	16	-2	36	13	31
EIF3I	-0.0239735	0.107147	0.710401	0	0.734375	-0.107147	0.717251	-0.107147	1	0	1	42	30	12	18	-1	41	12	31
MEAF6	-0.0863249	0.553088	0.589193	0	0.675518	-0.553088	0.615091	-0.553088	3	0	3	40	28	12	16	-3	37	12	31
GBP1	0.276355	-0.825322	1.55439	-1.13369	1.27803	-0.308367	1.48024	-0.721028	2	1	1	41	30	11	19	0	39	12	31
2026-03-07	-0.0718492	1.50763	0.71816	0	0.79001	-1.50763	0.739189	-1.50763	2	0	2	41	29	12	17	-2	39	12	31
COPS6	0.049179	0	0.71824	0	0.669061	0	0.704516	0	0	0	0	43	31	12	19	0	43	12	31
FIS1	0.0522046	0.0118474	0.591826	-0.497037	0.539622	-0.508884	0.57782	-0.502961	2	1	1	41	30	11	19	0	39	12	31
TIAL1	0.235388	0	0.716222	0	0.480834	0	0.650533	0	0	0	0	43	31	12	19	0	43	12	31
CD3E	0.204305	0.563026	0.713261	-0.308097	0.508956	-0.871122	0.657077	-0.683447	3	1	2	40	29	11	18	-1	37	12	31
SEC11A	-0.105997	-0.00354525	0.639545	-0.482209	0.745541	-0.478664	0.667438	-0.480082	5	2	3	38	28	10	18	-1	33	12	31
TBCB	0.157118	1.44992	0.669893	0	0.512775	-1.44992	0.623907	-1.44992	2	0	2	41	29	12	17	-2	39	12	31
SUMO3	0.390815	1.81975	0.752115	0	0.3613	-1.81975	0.63773	-1.81975	2	0	2	41	29	12	17	-2	39	12	31
PI4KA	0.185743	0.155606	0.75517	-0.627068	0.569427	-0.782674	0.705336	-0.704871	2	1	1	41	30	11	19	0	39	12	31
SH3GLB1	0.339046	1.07459	0.882761	0	0.543715	-1.07459	0.789523	-1.07459	2	0	2	40	29	11	18	-2	38	11	31
GBP4	0.0608251	0	1.60737	0	1.54654	0	1.59144	0	0	0	0	42	31	11	20	0	42	11	31
MAT2B	-0.134912	-0.218396	0.596768	-0.790193	0.731679	-0.571797	0.631361	-0.644596	3	1	2	39	29	10	19	-1	36	11	31
EIF4EBP2	0.331455	1.74136	0.802685	-0.463853	0.47123	-2.20521	0.717696	-1.62476	3	1	2	39	29	10	19	-1	36	11	31
TM9SF2	0.0813297	1.89544	0.754604	0	0.673274	-1.89544	0.732238	-1.89544	2	0	2	40	29	11	18	-2	38	11	31
RTF1	0.327924	0	0.781956	0	0.454033	0	0.696072	0	0	0	0	42	31	11	20	0	42	11	31
ANXA2	0.258644	0.402707	0.701871	-0.265239	0.443227	-0.667945	0.630025	-0.600828	6	1	5	36	26	10	16	-4	30	11	31
ABCC1	0.252186	1.51188	0.891173	-0.494851	0.638987	-2.00673	0.826509	-1.50277	3	1	2	39	29	10	19	-1	36	11	31
PSMD7	0.239523	0	0.750579	0	0.511056	0	0.687847	0	0	0	0	42	31	11	20	0	42	11	31
TAF15	0.302485	0	0.817359	0	0.514874	0	0.738137	0	0	0	0	42	31	11	20	0	42	11	31
SMAD2	0.112983	1.86071	0.682337	0	0.569354	-1.86071	0.651267	-1.86071	2	0	2	40	29	11	18	-2	38	11	31
PIN1	0.225137	0	0.803214	0	0.578077	0	0.744249	0	0	0	0	42	31	11	20	0	42	11	31
TMEM238	0.0640536	0.336817	0.686617	0	0.622563	-0.336817	0.66855	-0.336817	3	0	3	39	28	11	17	-3	36	11	31
FKBP1A	-0.266775	1.23886	0.568191	-0.705613	0.834966	-1.94447	0.636595	-1.53152	3	1	2	39	29	10	19	-1	36	11	31
SMARCB1	0.0567796	0.823081	0.702089	0	0.645309	-0.823081	0.686855	-0.823081	1	0	1	41	30	11	19	-1	40	11	31
SSU72	-0.0550921	2.68606	0.62368	0	0.678772	-2.68606	0.637453	-2.68606	1	0	1	40	30	10	20	-1	39	10	31
SLC25A24	0.213293	1.57149	0.873083	0	0.65979	-1.57149	0.816953	-1.57149	3	0	3	38	28	10	18	-3	35	10	31
SF3B6	0.172383	-0.374285	0.694022	-0.643371	0.52164	-0.269086	0.653195	-0.393848	3	1	2	38	29	9	20	-1	35	10	31
VAMP5	0.0330734	0.370176	0.969826	0	0.936752	-0.370176	0.960887	-0.370176	4	0	4	37	27	10	17	-4	33	10	31
OPA1	0.238282	1.37813	0.815029	0	0.576747	-1.37813	0.753931	-1.37813	2	0	2	39	29	10	19	-2	37	10	31
DNAJB14	0.20714	0.77809	0.676355	-0.475377	0.469216	-1.25347	0.62597	-1.05894	4	1	3	37	28	9	19	-2	33	10	31
ZNHIT1	0.00978129	0.340934	0.70024	0	0.690459	-0.340934	0.697732	-0.340934	2	0	2	39	29	10	19	-2	37	10	31
CARD16	-0.0131146	-0.351221	0.698432	-0.660195	0.711547	-0.308975	0.701518	-0.409324	7	2	5	34	26	8	18	-3	27	10	31
GLIPR1	0.0947819	0.366561	0.709222	-0.375466	0.61444	-0.742028	0.684849	-0.680934	6	1	5	35	26	9	17	-4	29	10	31
PAN3	0.157045	0.49411	0.720084	-0.75756	0.563039	-1.25167	0.682889	-1.08697	3	1	2	38	29	9	20	-1	35	10	31
UQCRFS1	0.173365	0	0.766268	0	0.592903	0	0.723984	0	0	0	0	41	31	10	21	0	41	10	31
BBX	0.207668	0.735359	0.808801	0	0.601134	-0.735359	0.760878	-0.735359	1	0	1	39	30	9	21	-1	38	9	31
SRP72	0.240595	0.913503	0.816684	0	0.576089	-0.913503	0.761162	-0.913503	1	0	1	39	30	9	21	-1	38	9	31
RAB11A	-0.0437236	-0.459812	0.640385	-0.550025	0.684109	-0.0902127	0.64959	-0.320119	2	1	1	38	30	8	22	0	36	9	31
MBD5	0.208595	6.003	0.738245	0	0.529649	-6.003	0.69433	-6.003	1	0	1	38	30	8	22	-1	37	8	31
LSM8	0.0518677	0.722272	0.615431	0	0.563563	-0.722272	0.604216	-0.722272	2	0	2	37	29	8	21	-2	35	8	31
POLE3	0.229702	0	0.903542	0	0.673841	0	0.856424	0	0	0	0	39	31	8	23	0	39	8	31
SLIRP	0.171208	0.496532	0.853304	0	0.682096	-0.496532	0.817261	-0.496532	1	0	1	38	30	8	22	-1	37	8	31
ITFG1	0.293717	2.04952	0.764792	0	0.471074	-2.04952	0.701285	-2.04952	2	0	2	37	29	8	21	-2	35	8	31
TSTD1	0.141217	0.370042	0.649445	0	0.508228	-0.370042	0.621202	-0.370042	3	0	3	35	28	7	21	-3	32	7	31
OLA1	0.0203679	2.65548	0.695312	0	0.674944	-2.65548	0.691459	-2.65548	1	0	1	37	30	7	23	-1	36	7	31
SNRPC	0.204341	0.0976561	0.751071	0	0.54673	-0.0976561	0.712412	-0.0976561	1	0	1	37	30	7	23	-1	36	7	31
JAK2	0.395511	1.1832	1.01213	0	0.616615	-1.1832	0.933024	-1.1832	3	0	3	35	28	7	21	-3	32	7	31
SUCLG2	0.248941	1.56428	0.665077	0	0.416137	-1.56428	0.623587	-1.56428	1	0	1	36	30	6	24	-1	35	6	31
UPF2	0.358073	0.924629	0.752919	0	0.394846	-0.924629	0.69324	-0.924629	1	0	1	36	30	6	24	-1	35	6	31
PPIG	0.0125115	0.641859	0.602545	0	0.590033	-0.641859	0.600705	-0.641859	2	0	2	34	29	5	24	-2	32	5	31
EAPP	0.136198	0	0.711742	0	0.575544	0	0.692826	0	0	0	0	36	31	5	26	0	36	5	31
DPM3	0.274392	0.371116	0.730728	0	0.456336	-0.371116	0.698447	-0.371116	1	0	1	34	30	4	26	-1	33	4	31
ACP1	0.148053	1.16187	0.601669	0	0.453616	-1.16187	0.582565	-1.16187	4	0	4	31	27	4	23	-4	27	4	31
FP236383.3	0.457965	-1.53297	1.3647	-1.76003	0.906731	-0.227062	1.32306	-0.993548	2	1	1	33	30	3	27	0	31	4	31
KLF6	0.0451645	-0.583391	0.737473	-0.583391	0.692309	0	0.711665	-0.583391	11	11	0	70	30	40	-10	11	59	51	30
DUSP1	0.295512	0.711324	0.940686	-0.809337	0.645174	-1.52066	0.773865	-0.927891	18	15	3	62	27	35	-8	12	44	50	30
DNM2	0.0955825	1.32161	0.71827	-0.794748	0.622687	-2.11635	0.665998	-1.23528	3	2	1	64	29	35	-6	1	61	37	30
DUSP2	0.478705	0.864435	1.18999	-0.526122	0.711281	-1.39056	0.964182	-0.670194	12	10	2	53	28	25	3	8	41	35	30
H2AFZ	-0.305143	-0.340632	0.566232	-0.604306	0.871375	-0.263674	0.697008	-0.561727	16	14	2	49	28	21	7	12	33	35	30
FKBP5	-0.0180034	0.171675	0.690207	-0.563128	0.70821	-0.734803	0.69979	-0.648966	2	1	1	62	29	33	-4	0	60	34	30
PPP1R2	0.0426148	1.05285	0.64002	-0.523831	0.597405	-1.57668	0.620723	-0.640814	9	8	1	53	29	24	5	7	44	32	30
YY1	0.121893	1.65072	0.663508	-0.535592	0.541614	-2.18631	0.608311	-0.741932	8	7	1	53	29	24	5	6	45	31	30
RBM38	0.281317	-0.730404	0.899951	-0.730404	0.618633	0	0.769339	-0.730404	5	5	0	56	30	26	4	5	51	31	30
COPA	0.0701029	-0.600439	0.752445	-0.600439	0.682342	0	0.721288	-0.600439	6	6	0	54	30	24	6	6	48	30	30
STK10	0.113836	0	0.704472	0	0.590636	0	0.647554	0	0	0	0	60	30	30	0	0	60	30	30
DGKZ	-0.00435308	0	0.645546	0	0.649899	0	0.647722	0	0	0	0	60	30	30	0	0	60	30	30
SLFN5	-0.152653	1.14413	0.726557	0	0.87921	-1.14413	0.805516	-1.14413	2	0	2	58	28	30	-2	-2	56	30	30
TUBB	0.0677354	0.115451	0.607925	-0.430935	0.54019	-0.546386	0.577253	-0.450177	6	5	1	53	29	24	5	4	47	29	30
NOP58	0.135152	-0.679353	0.793827	-0.679353	0.658675	0	0.738177	-0.679353	7	7	0	51	30	21	9	7	44	28	30
G3BP2	0.246025	1.77868	0.797714	-0.489017	0.551689	-2.2677	0.689463	-0.933687	8	6	2	50	28	22	6	4	42	28	30
SRSF3	-0.1997	0.234605	0.532391	-0.520918	0.732091	-0.755523	0.61976	-0.5913	10	7	3	48	27	21	6	4	38	28	30
FERMT3	-0.174747	-0.566008	0.637722	-0.566008	0.812469	0	0.720497	-0.566008	1	1	0	57	30	27	3	1	56	28	30
LRP10	-0.073182	0	0.681341	0	0.754523	0	0.716671	0	0	0	0	58	30	28	2	0	58	28	30
PTBP3	0.244107	0.172735	0.765451	-0.531937	0.521343	-0.704673	0.650055	-0.618305	2	1	1	55	29	26	3	0	53	27	30
R3HDM2	0.142896	0.676746	0.697122	0	0.554226	-0.676746	0.628226	-0.676746	1	0	1	56	29	27	2	-1	55	27	30
OAS3	0.486845	0	1.87028	0	1.38344	0	1.63967	0	0	0	0	57	30	27	3	0	57	27	30
PHF1	0.212249	-0.592843	0.703729	-0.592843	0.49148	0	0.607252	-0.592843	1	1	0	55	30	25	5	1	54	26	30
FGFR1OP2	0.00144471	-0.415537	0.670521	-0.519421	0.669077	-0.103884	0.669915	-0.450165	6	5	1	50	29	21	8	4	44	26	30
CREB1	0.0612339	0.712332	0.603199	0	0.541965	-0.712332	0.57485	-0.712332	1	0	1	54	29	25	4	-1	53	25	30
HERPUD2	0.142639	1.7004	0.848121	0	0.705481	-1.7004	0.780838	-1.7004	2	0	2	53	28	25	3	-2	51	25	30
ZYX	0.00239285	-0.301354	0.661399	-0.301354	0.659006	0	0.660387	-0.301354	3	3	0	52	30	22	8	3	49	25	30
CYLD	0.12516	0.733154	0.695989	-0.771467	0.570829	-1.50462	0.639313	-1.13804	2	1	1	53	29	24	5	0	51	25	30
SUPT5H	0.189587	-0.634653	0.833468	-0.634653	0.643881	0	0.749207	-0.634653	1	1	0	54	30	24	6	1	53	25	30
TACC1	0.179416	1.56818	0.775909	-0.428076	0.596493	-1.99626	0.696552	-1.21217	2	1	1	52	29	23	6	0	50	24	30
SLC9A3R1	-0.0839076	-0.22686	0.507668	-0.41318	0.591576	-0.18632	0.543374	-0.315954	7	4	3	47	27	20	7	1	40	24	30
PABPC4	0.196908	1.18081	0.826024	-0.37615	0.629116	-1.55696	0.741083	-0.966557	2	1	1	51	29	22	7	0	49	23	30
IGF2R	0.088867	0.445849	0.736208	-0.776178	0.647341	-1.22203	0.697873	-0.999102	2	1	1	51	29	22	7	0	49	23	30
OPTN	0.344819	0	0.953901	0	0.609082	0	0.804263	0	0	0	0	53	30	23	7	0	53	23	30
CDK17	0.155519	-0.874706	0.75068	-0.874706	0.595161	0	0.684883	-0.874706	1	1	0	52	30	22	8	1	51	23	30
LAMP1	0.0676911	0.144161	0.60532	-0.637237	0.537629	-0.781398	0.57612	-0.709317	2	1	1	51	29	22	7	0	49	23	30
CSK	-0.184423	1.30502	0.619095	0	0.803518	-1.30502	0.702266	-1.30502	2	0	2	51	28	23	5	-2	49	23	30
GBP5	0.086754	0.526811	1.27346	0	1.18671	-0.526811	1.23604	-0.526811	1	0	1	51	29	22	7	-1	50	22	30
SMC5	0.192932	1.38732	0.801036	-0.540176	0.608104	-1.9275	0.720004	-1.23384	2	1	1	50	29	21	8	0	48	22	30
NUP98	0.0815468	1.04821	0.794843	-0.462406	0.713297	-1.51062	0.759167	-1.24856	4	1	3	48	27	21	6	-2	44	22	30
WAS	0.0866925	0	0.681373	0	0.59468	0	0.644695	0	0	0	0	52	30	22	8	0	52	22	30
ENSA	-0.00799984	0	0.673976	0	0.681976	0	0.67727	0	0	0	0	51	30	21	9	0	51	21	30
TWF2	-0.341999	-0.100318	0.539975	-0.573983	0.881974	-0.473666	0.68867	-0.493729	5	1	4	46	26	20	6	-3	41	21	30
ARFGEF1	0.113436	1.9708	0.639759	0	0.526323	-1.9708	0.591144	-1.9708	2	0	2	49	28	21	7	-2	47	21	30
CTSD	0.018586	-0.330234	0.649068	-0.330234	0.630482	0	0.641862	-0.330234	2	2	0	49	30	19	11	2	47	21	30
SCAMP2	0.0199326	0.183746	0.641222	-0.81454	0.62129	-0.998286	0.632917	-0.937037	3	1	2	48	28	20	8	-1	45	21	30
USP36	0.12839	0.55554	0.930483	-1.23461	0.802092	-1.79015	0.878078	-1.51238	2	1	1	49	29	20	9	0	47	21	30
NASP	-0.0319758	-0.24681	0.735393	-0.583077	0.767368	-0.336267	0.7486	-0.39797	4	1	3	46	27	19	8	-2	42	20	30
MAP4	0.237779	0.725019	0.830806	0	0.593028	-0.725019	0.733754	-0.725019	1	0	1	49	29	20	9	-1	48	20	30
IL6ST	0.222838	0.900467	0.811019	-0.616064	0.588181	-1.51653	0.720936	-1.21637	3	1	2	47	28	19	9	-1	44	20	30
EIF3B	0.184527	-0.765436	0.728507	-0.765436	0.543981	0	0.656956	-0.765436	1	1	0	49	30	19	11	1	48	20	30
HPS1	0.150455	2.47178	0.69716	0	0.546705	-2.47178	0.63575	-2.47178	1	0	1	49	29	20	9	-1	48	20	30
USP12	0.339908	0.507924	1.08081	0	0.740902	-0.507924	0.942072	-0.507924	1	0	1	49	29	20	9	-1	48	20	30
ARRB2	-0.0625184	0.591629	0.593463	0	0.655982	-0.591629	0.619513	-0.591629	2	0	2	48	28	20	8	-2	46	20	30
HDGF	0.150451	0	0.876476	0	0.726025	0	0.818138	0	0	0	0	49	30	19	11	0	49	19	30
HDLBP	0.022728	1.2621	0.718702	0	0.695974	-1.2621	0.709514	-1.2621	2	0	2	47	28	19	9	-2	45	19	30
DDX60	0.523321	0	1.53638	0	1.01306	0	1.33346	0	0	0	0	49	30	19	11	0	49	19	30
MDFIC	0.243346	0.958827	0.790512	-0.835442	0.547165	-1.79427	0.695289	-1.47466	3	1	2	46	28	18	10	-1	43	19	30
VCP	-0.0116923	0.0591027	0.623977	-0.5497	0.635669	-0.608803	0.628298	-0.569401	3	2	1	46	29	17	12	1	43	19	30
CNOT2	0.110607	-0.513547	0.752139	-0.513547	0.641531	0	0.712132	-0.513547	2	2	0	47	30	17	13	2	45	19	30
ARID4A	0.0240808	-0.600392	0.622261	-0.600392	0.59818	0	0.613231	-0.600392	1	1	0	48	30	18	12	1	47	19	30
SYNE2	0.29758	1.8733	0.704093	0	0.406513	-1.8733	0.586301	-1.8733	1	0	1	48	29	19	10	-1	47	19	30
RBM25	0.153078	-0.361397	0.653005	-0.361397	0.499927	0	0.595601	-0.361397	1	1	0	48	30	18	12	1	47	19	30
SYNRG	0.100488	1.02386	0.667395	0	0.566907	-1.02386	0.625889	-1.02386	3	0	3	46	27	19	8	-3	43	19	30
POLR3GL	0.137399	0.520735	0.768765	0	0.631366	-0.520735	0.716144	-0.520735	1	0	1	47	29	18	11	-1	46	18	30
PDIA6	0.111684	0.582326	0.68876	-0.432667	0.577077	-1.01499	0.647486	-0.72383	2	1	1	46	29	17	12	0	44	18	30
CAB39	0.0717992	1.61571	0.689365	0	0.617566	-1.61571	0.661269	-1.61571	2	0	2	46	28	18	10	-2	44	18	30
MAP3K1	-0.176922	1.73822	0.669239	0	0.846161	-1.73822	0.738469	-1.73822	2	0	2	46	28	18	10	-2	44	18	30
ST3GAL1	0.0781879	0.577395	0.727354	0	0.649166	-0.577395	0.69741	-0.577395	1	0	1	47	29	18	11	-1	46	18	30
XPO6	0.126932	0.821954	0.745829	0	0.618897	-0.821954	0.697217	-0.821954	1	0	1	47	29	18	11	-1	46	18	30
P2RY8	0.157022	0	0.833254	0	0.676233	0	0.774371	0	0	0	0	48	30	18	12	0	48	18	30
RERE	0.165547	1.57957	0.719707	0	0.554159	-1.57957	0.657166	-1.57957	2	0	2	45	28	17	11	-2	43	17	30
DDOST	0.130849	-0.450802	0.650024	-0.450802	0.519175	0	0.60839	-0.450802	3	3	0	44	30	14	16	3	41	17	30
SF3B4	-0.138257	-0.67422	0.645782	-0.826549	0.784039	-0.152329	0.683803	-0.730232	7	6	1	40	29	11	18	5	33	17	30
UGP2	0.277523	0.840466	0.745063	-0.450715	0.46754	-1.29118	0.648253	-0.870948	4	2	2	43	28	15	13	0	39	17	30
PHIP	0.15276	0.482882	0.653647	-0.523924	0.500887	-1.00681	0.596806	-0.886086	4	1	3	43	27	16	11	-2	39	17	30
CRYBG1	0.309101	0.917635	0.866958	0	0.557857	-0.917635	0.752725	-0.917635	1	0	1	46	29	17	12	-1	45	17	30
PCNX1	0.310338	-0.0307273	0.767296	-0.837531	0.456958	-0.806803	0.656953	-0.822167	2	1	1	45	29	16	13	0	43	17	30
BRWD1	0.143066	0.661649	0.689234	0	0.546168	-0.661649	0.636362	-0.661649	1	0	1	46	29	17	12	-1	45	17	30
PSMA5	0.101741	-0.393781	0.669187	-0.817487	0.567446	-0.423705	0.631964	-0.502462	5	1	4	41	26	15	11	-3	36	16	30
PPP3CA	0.120549	0.799329	0.678874	-0.530289	0.558325	-1.32962	0.636822	-1.06318	3	1	2	43	28	15	13	-1	40	16	30
HMGB2	0.023097	-0.399855	0.719316	-0.497631	0.696219	-0.0977765	0.712555	-0.41766	5	4	1	41	29	12	17	3	36	16	30
NUB1	0.379577	0	0.906741	0	0.527164	0	0.774714	0	0	0	0	46	30	16	14	0	46	16	30
ITGB7	0.240602	0	0.929619	0	0.689017	0	0.845931	0	0	0	0	46	30	16	14	0	46	16	30
MPHOSPH8	0.0147818	0.368872	0.593017	0	0.578235	-0.368872	0.587761	-0.368872	1	0	1	45	29	16	13	-1	44	16	30
MAX	0.123916	0.69074	0.677397	-0.555226	0.553481	-1.24597	0.635153	-0.900596	2	1	1	44	29	15	14	0	42	16	30
JPT1	-0.0242593	0.799094	0.653337	0	0.677596	-0.799094	0.662364	-0.799094	3	0	3	43	27	16	11	-3	40	16	30
TARDBP	0.114051	-0.125447	0.737184	-1.04543	0.623132	-0.919984	0.700051	-0.982708	2	1	1	43	29	14	15	0	41	15	30
ASH1L	0.137168	0.481262	0.686673	-0.515902	0.549504	-0.997164	0.64095	-0.836743	3	1	2	42	28	14	14	-1	39	15	30
ARL5A	0.184757	2.0785	0.712121	0	0.527363	-2.0785	0.647671	-2.0785	2	0	2	43	28	15	13	-2	41	15	30
HIST1H1D	0.159799	0	0.973511	0	0.813712	0	0.920245	0	0	0	0	45	30	15	15	0	45	15	30
NCKAP1L	0.215914	0.206063	0.698202	-0.83189	0.482288	-1.03795	0.627904	-0.934922	2	1	1	43	29	14	15	0	41	15	30
SBNO1	-0.0105397	3.76641	0.685978	0	0.696518	-3.76641	0.689571	-3.76641	1	0	1	44	29	15	14	-1	43	15	30
FBXO33	0.261848	0	0.947321	0	0.685472	0	0.860038	0	0	0	0	45	30	15	15	0	45	15	30
PAPOLA	0.301774	2.15714	0.809509	0	0.507735	-2.15714	0.704239	-2.15714	2	0	2	43	28	15	13	-2	41	15	30
RBM3	0.235632	0.928644	0.612932	-0.520989	0.3773	-1.44963	0.538522	-1.05164	7	3	4	38	26	12	14	-1	31	15	30
LAMTOR2	-0.234535	0.330683	0.714606	0	0.949141	-0.330683	0.792784	-0.330683	2	0	2	42	28	14	14	-2	40	14	30
DDX18	0.126526	-0.29046	0.651082	-0.627334	0.524556	-0.336874	0.614456	-0.482104	6	3	3	38	27	11	16	0	32	14	30
RNF7	0.0839433	-0.00501024	0.603165	-0.604977	0.519222	-0.599967	0.577982	-0.602472	4	2	2	40	28	12	16	0	36	14	30
IRF2	0.00943899	0.498823	0.784188	0	0.774749	-0.498823	0.780965	-0.498823	3	0	3	41	27	14	13	-3	38	14	30
RICTOR	0.162507	0.619895	0.766097	-0.70101	0.603589	-1.32091	0.713282	-1.16593	4	1	3	40	27	13	14	-2	36	14	30
SSNA1	-0.0104905	0.213667	0.652047	0	0.662537	-0.213667	0.655629	-0.213667	3	0	3	41	27	14	13	-3	38	14	30
DENR	0.0200196	-0.46207	0.745359	-0.606768	0.72534	-0.144698	0.739163	-0.375733	2	1	1	42	29	13	16	0	40	14	30
CARS2	0.10392	0.751585	0.780387	0	0.676468	-0.751585	0.746553	-0.751585	1	0	1	43	29	14	15	-1	42	14	30
METTL9	0.0655071	-0.64121	0.721478	-0.64121	0.655971	0	0.701673	-0.64121	1	1	0	43	30	13	17	1	42	14	30
R3HDM4	0.113228	0.739071	0.628663	0	0.515435	-0.739071	0.591798	-0.739071	1	0	1	43	29	14	15	-1	42	14	30
WDR83OS	0.0636863	-0.25595	0.574562	-0.558855	0.510876	-0.302905	0.554369	-0.388222	3	1	2	41	28	13	15	-1	38	14	30
AKAP8L	0.0535455	0.0115837	0.662797	-0.684144	0.609252	-0.695728	0.646223	-0.689936	2	1	1	42	29	13	16	0	40	14	30
APOL6	0.303607	0	1.15729	0	0.85368	0	1.06068	0	0	0	0	44	30	14	16	0	44	14	30
CA5B	0.288104	-0.810533	0.77793	-0.810533	0.489826	0	0.690829	-0.810533	1	1	0	43	30	13	17	1	42	14	30
ATP6V0B	0.051893	0.579837	0.654029	0	0.602136	-0.579837	0.637163	-0.579837	3	0	3	40	27	13	14	-3	37	13	30
SELENOF	0.0393061	0.124928	0.598446	0	0.55914	-0.124928	0.58628	-0.124928	1	0	1	42	29	13	16	-1	41	13	30
DAP3	0.00196518	0.0784181	0.652161	0	0.650196	-0.0784181	0.651552	-0.0784181	1	0	1	42	29	13	16	-1	41	13	30
MDM4	0.247345	0.070291	0.795188	-0.686706	0.547843	-0.756997	0.722795	-0.721852	2	1	1	41	29	12	17	0	39	13	30
LIMS1	-0.133372	-0.325978	0.757058	-0.872992	0.89043	-0.547014	0.793735	-0.764332	3	2	1	40	29	11	18	1	37	13	30
CMTM7	0.0249363	0.786698	0.686967	0	0.662031	-0.786698	0.679061	-0.786698	2	0	2	41	28	13	15	-2	39	13	30
TNFSF10	0.0365479	0.253042	1.00409	0	0.967547	-0.253042	0.992217	-0.253042	3	0	3	40	27	13	14	-3	37	13	30
LMBR1	0.144994	0.726436	0.778221	0	0.633228	-0.726436	0.732248	-0.726436	2	0	2	41	28	13	15	-2	39	13	30
PLEKHA2	0.271228	1.02371	0.858851	-0.558136	0.587623	-1.58185	0.777483	-1.24061	3	1	2	40	28	12	16	-1	37	13	30
TBC1D10C	-0.067209	0.195803	0.523708	0	0.590917	-0.195803	0.545019	-0.195803	2	0	2	41	28	13	15	-2	39	13	30
UBE2N	0.0172226	1.42793	0.642245	0	0.625023	-1.42793	0.636785	-1.42793	2	0	2	41	28	13	15	-2	39	13	30
ALOX5AP	0.156989	0.111518	0.621664	-0.422077	0.464675	-0.533595	0.576087	-0.496422	12	4	8	31	22	9	13	-4	19	13	30
OXA1L	-0.0269811	0.138804	0.736564	0	0.763545	-0.138804	0.744916	-0.138804	1	0	1	42	29	13	16	-1	41	13	30
NCK2	0.188076	2.23058	0.677777	0	0.489701	-2.23058	0.621354	-2.23058	2	0	2	40	28	12	16	-2	38	12	30
PCNP	0.279577	1.05761	0.804625	0	0.525047	-1.05761	0.722797	-1.05761	1	0	1	41	29	12	17	-1	40	12	30
MED10	0.240379	-0.365245	0.671264	-0.365245	0.430885	0	0.606772	-0.365245	1	1	0	41	30	11	19	1	40	12	30
CUL1	0.24441	0.983276	0.88803	0	0.64362	-0.983276	0.814707	-0.983276	2	0	2	40	28	12	16	-2	38	12	30
TRIM44	0.314839	0	0.808796	0	0.493957	0	0.718842	0	0	0	0	42	30	12	18	0	42	12	30
RSF1	0.191396	0	0.690502	0	0.499106	0	0.635818	0	0	0	0	42	30	12	18	0	42	12	30
HERC2	0.232749	1.29575	0.782711	0	0.549963	-1.29575	0.712887	-1.29575	2	0	2	40	28	12	16	-2	38	12	30
WBP2	0.162042	-0.618492	0.67277	-0.704414	0.510728	-0.0859219	0.628208	-0.395168	2	1	1	40	29	11	18	0	38	12	30
PARVG	0.0889934	0	0.733638	0	0.644645	0	0.708212	0	0	0	0	42	30	12	18	0	42	12	30
RER1	-0.0813026	0.68387	0.665584	0	0.746886	-0.68387	0.688515	-0.68387	2	0	2	39	28	11	17	-2	37	11	30
SZRD1	0.269138	0	0.810179	0	0.541041	0	0.737971	0	0	0	0	41	30	11	19	0	41	11	30
RCAN3	0.398163	1.48855	0.865235	0	0.467072	-1.48855	0.75574	-1.48855	1	0	1	40	29	11	18	-1	39	11	30
TRAPPC3	-0.0651168	0.164501	0.686711	0	0.751828	-0.164501	0.704618	-0.164501	1	0	1	40	29	11	18	-1	39	11	30
PDLIM5	0.232753	0.524984	0.878104	-0.677239	0.645351	-1.20222	0.819916	-0.99223	5	2	3	36	27	9	18	-1	31	11	30
MAF1	0.0337918	0	0.693087	0	0.659296	0	0.684021	0	0	0	0	41	30	11	19	0	41	11	30
CSGALNACT2	0.191771	1.2212	0.72638	0	0.534608	-1.2212	0.67229	-1.2212	2	0	2	39	28	11	17	-2	37	11	30
SIGIRR	0.151084	0.0820185	0.650269	0	0.499186	-0.0820185	0.608721	-0.0820185	1	0	1	40	29	11	18	-1	39	11	30
RTRAF	-0.114072	1.00027	0.589425	0	0.703496	-1.00027	0.623338	-1.00027	4	0	4	37	26	11	15	-4	33	11	30
LSM12	0.406403	0	1.06001	0	0.653603	0	0.950971	0	0	0	0	41	30	11	19	0	41	11	30
MRPS6	-0.0895058	-0.203905	0.573015	-0.651293	0.66252	-0.447388	0.592001	-0.54934	8	4	4	33	26	7	19	0	25	11	30
EMD	0.0627114	0.151322	0.69199	0	0.629278	-0.151322	0.674744	-0.151322	1	0	1	40	29	11	18	-1	39	11	30
SYF2	0.223996	0.335646	0.693751	0	0.469755	-0.335646	0.634804	-0.335646	2	0	2	38	28	10	18	-2	36	10	30
SARS	0.167144	0.126741	0.723493	0	0.55635	-0.126741	0.680636	-0.126741	1	0	1	39	29	10	19	-1	38	10	30
REST	0.0684199	0.479001	0.670423	0	0.602003	-0.479001	0.65288	-0.479001	1	0	1	39	29	10	19	-1	38	10	30
WDR70	0.295838	1.04006	0.81107	-0.725379	0.515232	-1.76544	0.73911	-1.41875	3	1	2	37	28	9	19	-1	34	10	30
ATOX1	0.0524883	0	0.800819	0	0.748331	0	0.787697	0	0	0	0	40	30	10	20	0	40	10	30
BRAF	0.317917	1.60511	0.823235	0	0.505317	-1.60511	0.739572	-1.60511	2	0	2	38	28	10	18	-2	36	10	30
CCNDBP1	-0.159021	0.119704	0.621188	0	0.780208	-0.119704	0.661962	-0.119704	1	0	1	39	29	10	19	-1	38	10	30
PSMA4	0.10809	0.615875	0.849162	0	0.741072	-0.615875	0.820717	-0.615875	2	0	2	38	28	10	18	-2	36	10	30
CD7	-0.160295	0.395163	0.710756	0	0.871051	-0.395163	0.754079	-0.395163	3	0	3	37	27	10	17	-3	34	10	30
MRPL20	0.154299	0.544243	0.684201	0	0.529903	-0.544243	0.645627	-0.544243	3	0	3	36	27	9	18	-3	33	9	30
GSR	0.15841	0	1.15685	0	0.998439	0	1.12029	0	0	0	0	39	30	9	21	0	39	9	30
APEX1	-0.0584711	0.583523	0.629717	-0.343139	0.688188	-0.926663	0.643475	-0.809958	5	1	4	34	26	8	18	-3	29	9	30
MHENCR	0.276749	0	0.839276	0	0.562528	0	0.775411	0	0	0	0	39	30	9	21	0	39	9	30
POLE4	0.031296	0.703899	0.804633	0	0.773337	-0.703899	0.797866	-0.703899	1	0	1	37	29	8	21	-1	36	8	30
EIF2A	0.103574	0.724905	0.725404	0	0.62183	-0.724905	0.703009	-0.724905	1	0	1	37	29	8	21	-1	36	8	30
RASGEF1B	0.115912	0.115607	0.819148	-0.57151	0.703236	-0.687118	0.795966	-0.658216	8	2	6	30	24	6	18	-4	22	8	30
HIST1H2AC	0.094929	0.223317	0.774856	0	0.679927	-0.223317	0.754331	-0.223317	1	0	1	37	29	8	21	-1	36	8	30
PDCD2	0.0530667	0	0.771787	0	0.71872	0	0.760615	0	0	0	0	38	30	8	22	0	38	8	30
ISCA1	0.0689215	0	0.750408	0	0.681487	0	0.735899	0	0	0	0	38	30	8	22	0	38	8	30
SEPTIN1	-0.0529254	0.403473	0.551289	0	0.604214	-0.403473	0.564119	-0.403473	5	0	5	33	25	8	17	-5	28	8	30
SNRPD1	0.0906861	0	0.704251	0	0.613565	0	0.68516	0	0	0	0	38	30	8	22	0	38	8	30
SNRPB2	0.166787	0.145571	0.785172	0	0.618386	-0.145571	0.748108	-0.145571	2	0	2	36	28	8	20	-2	34	8	30
LSM10	-0.0326288	0.184879	0.703664	0	0.736293	-0.184879	0.710382	-0.184879	3	0	3	34	27	7	20	-3	31	7	30
NDUFA9	0.0893988	0.1721	0.774818	0	0.685419	-0.1721	0.756938	-0.1721	2	0	2	35	28	7	21	-2	33	7	30
ACTR10	-0.153796	0.769687	0.85627	0	1.01007	-0.769687	0.887934	-0.769687	3	0	3	34	27	7	20	-3	31	7	30
PSMG2	-0.100105	1.17335	0.649859	0	0.749964	-1.17335	0.669324	-1.17335	1	0	1	36	29	7	22	-1	35	7	30
TOMM22	-0.15631	0	0.693086	0	0.849396	0	0.722659	0	0	0	0	37	30	7	23	0	37	7	30
MRPL33	0.0704154	0.348663	0.644	0	0.573585	-0.348663	0.631574	-0.348663	2	0	2	34	28	6	22	-2	32	6	30
NCBP2AS2	0.0215852	0	0.731925	0	0.71034	0	0.728327	0	0	0	0	36	30	6	24	0	36	6	30
NDUFA7	-0.113102	0.228852	0.680006	0	0.793108	-0.228852	0.699965	-0.228852	2	0	2	34	28	6	22	-2	32	6	30
FBXL5	0.227508	2.17891	0.708649	0	0.481141	-2.17891	0.674178	-2.17891	2	0	2	33	28	5	23	-2	31	5	30
UMAD1	-0.21569	1.43191	0.743886	0	0.959576	-1.43191	0.776566	-1.43191	2	0	2	33	28	5	23	-2	31	5	30
MTIF3	0.151564	1.13101	0.690217	0	0.538653	-1.13101	0.664956	-1.13101	5	0	5	30	25	5	20	-5	25	5	30
MESD	0.206085	0.341935	0.695346	0	0.489261	-0.341935	0.669585	-0.341935	2	0	2	32	28	4	24	-2	30	4	30
LSM3	-0.00576689	0.33439	0.713823	0	0.71959	-0.33439	0.7144	-0.33439	3	0	3	30	27	3	24	-3	27	3	30
TDP2	0.225898	0	0.926082	0	0.700184	0	0.905546	0	0	0	0	33	30	3	27	0	33	3	30
SMIM10L1	-0.044042	0.178376	0.790309	0	0.834351	-0.178376	0.794438	-0.178376	1	0	1	32	29	3	26	-1	31	3	30
GPBP1	-0.0247937	-0.560812	0.6511	-0.560812	0.675893	0	0.66448	-0.560812	11	11	0	63	29	34	-5	11	52	45	29
DNAJA1	-0.341645	-0.361167	0.707012	-0.861003	1.04866	-0.499836	0.877835	-0.782489	23	18	5	48	24	24	0	13	25	42	29
ZFP36L1	-0.0826458	0.660721	0.623813	-0.465483	0.706459	-1.1262	0.664356	-0.575603	12	10	2	53	27	26	1	8	41	36	29
SBDS	0.362964	-0.557827	0.934152	-0.557827	0.571188	0	0.762569	-0.557827	9	9	0	55	29	26	3	9	46	35	29
TUBA1B	-0.0560659	-0.382131	0.625132	-0.554951	0.681198	-0.17282	0.651578	-0.516738	10	9	1	53	28	25	3	8	43	34	29
ILF3	0.0834312	-0.663058	0.658438	-0.663058	0.575006	0	0.617454	-0.663058	3	3	0	57	29	28	1	3	54	31	29
SEMA4D	0.0144488	-0.645482	0.61542	-0.645482	0.600972	0	0.608196	-0.645482	1	1	0	58	29	29	0	1	57	30	29
ARIH1	-0.0120251	0.0433055	0.677774	-0.666357	0.689799	-0.709662	0.683892	-0.68801	2	1	1	57	28	29	-1	0	55	30	29
MAPKAPK2	0.217438	1.48602	0.895665	-0.321043	0.678227	-1.80706	0.784969	-1.31172	3	1	2	55	27	28	-1	-1	52	29	29
GRK6	0.0549611	3.73644	0.652042	0	0.597081	-3.73644	0.62408	-3.73644	1	0	1	57	28	29	-1	-1	56	29	29
BAG6	0.137209	0	0.813188	0	0.675979	0	0.744584	0	0	0	0	58	29	29	0	0	58	29	29
BCAS2	0.054581	-0.0628043	0.826341	-0.87054	0.77176	-0.807736	0.803599	-0.863562	9	8	1	48	28	20	8	7	39	28	29
HNRNPH3	0.0173459	-0.566443	0.680137	-0.566443	0.662791	0	0.672465	-0.566443	5	5	0	52	29	23	6	5	47	28	29
IRF9	-0.111455	0	0.665967	0	0.777422	0	0.720717	0	0	0	0	57	29	28	1	0	57	28	29
PARP12	0.201825	0	1.07949	0	0.87766	0	0.982177	0	0	0	0	56	29	27	2	0	56	27	29
EFHD2	0.0613543	0	0.675306	0	0.613952	0	0.646302	0	0	0	0	55	29	26	3	0	55	26	29
SH3BP5	0.113802	1.2296	0.66503	-1.65065	0.551228	-2.88026	0.612506	-2.06052	3	2	1	52	28	24	4	1	49	26	29
PIM1	0.0825936	-0.764433	0.855158	-0.764433	0.772565	0	0.824635	-0.764433	9	9	0	46	29	17	12	9	37	26	29
BAZ2A	0.222854	1.66492	0.844472	-0.919753	0.621618	-2.58468	0.739352	-1.75221	2	1	1	53	28	25	3	0	51	26	29
ZFC3H1	0.194522	-0.0452819	0.852744	-0.652031	0.658222	-0.606749	0.760988	-0.62939	2	1	1	53	28	25	3	0	51	26	29
KPNB1	0.0998411	1.79204	0.734329	0	0.634488	-1.79204	0.685351	-1.79204	2	0	2	53	27	26	1	-2	51	26	29
PKN1	0.0465076	-0.673241	0.684818	-0.673241	0.638311	0	0.663287	-0.673241	1	1	0	54	29	25	4	1	53	26	29
FBXW5	-0.0476941	-0.59686	0.692318	-0.59686	0.740012	0	0.713915	-0.59686	1	1	0	53	29	24	5	1	52	25	29
TMC8	0.034947	0	0.697897	0	0.66295	0	0.681718	0	0	0	0	54	29	25	4	0	54	25	29
SHFL	0.152991	0	0.739651	0	0.58666	0	0.668822	0	0	0	0	54	29	25	4	0	54	25	29
XBP1	0.140103	-0.510394	0.669657	-0.510394	0.529553	0	0.610813	-0.510394	4	4	0	50	29	21	8	4	46	25	29
PRKX	0.0145321	-0.0573464	0.839238	-0.697653	0.824706	-0.640307	0.832531	-0.66898	2	1	1	52	28	24	4	0	50	25	29
DDX3X	0.0869984	-0.615392	0.940695	-0.615392	0.853697	0	0.9013	-0.615392	1	1	0	53	29	24	5	1	52	25	29
SEC31A	0.106509	0	0.730417	0	0.623908	0	0.682186	0	0	0	0	53	29	24	5	0	53	24	29
MTPN	0.274042	0	0.774088	0	0.500045	0	0.649993	0	0	0	0	53	29	24	5	0	53	24	29
EIF3A	0.084601	0	0.672354	0	0.587753	0	0.634044	0	0	0	0	53	29	24	5	0	53	24	29
MARK2	0.134535	1.42167	0.868474	-0.912268	0.733938	-2.33394	0.807801	-1.6231	2	1	1	51	28	23	5	0	49	24	29
RHOH	0.341817	0.549869	0.908954	-0.384944	0.567136	-0.934814	0.76653	-0.522412	4	3	1	48	28	20	8	2	44	23	29
KAT6A	0.129441	-0.310923	0.763315	-0.997832	0.633874	-0.686909	0.706361	-0.84237	2	1	1	50	28	22	6	0	48	23	29
PDE4B	0.516575	-0.652387	1.21421	-0.652387	0.697634	0	1.01637	-0.652387	4	4	0	47	29	18	11	4	43	22	29
PVT1	-0.338118	0	0.899517	0	1.23764	0	1.04537	0	0	0	0	51	29	22	7	0	51	22	29
TPR	0.108516	0	0.680504	0	0.571988	0	0.634928	0	0	0	0	50	29	21	8	0	50	21	29
PPM1G	-0.0591574	-0.537332	0.692915	-0.537332	0.752072	0	0.717061	-0.537332	1	1	0	49	29	20	9	1	48	21	29
DTX3L	0.288127	0	1.21077	0	0.922644	0	1.08976	0	0	0	0	50	29	21	8	0	50	21	29
B4GALT1	0.0911653	1.88928	0.78008	0	0.688915	-1.88928	0.741009	-1.88928	1	0	1	49	28	21	7	-1	48	21	29
ITSN2	0.165621	-0.0300205	0.620132	-0.674704	0.45451	-0.644683	0.553178	-0.659694	2	1	1	47	28	19	9	0	45	20	29
DBNL	-0.156429	0	0.640589	0	0.797018	0	0.704438	0	0	0	0	49	29	20	9	0	49	20	29
DDB2	-0.152854	0	0.95871	0	1.11156	0	1.0211	0	0	0	0	49	29	20	9	0	49	20	29
IL16	-0.0807994	-0.32848	0.54219	-0.49365	0.622989	-0.16517	0.574509	-0.32941	4	2	2	45	27	18	9	0	41	20	29
RTN4	-0.083809	-0.405083	0.606274	-0.405083	0.690083	0	0.638371	-0.405083	1	1	0	47	29	18	11	1	46	19	29
SLC4A7	0.074437	1.04451	0.65454	0	0.580103	-1.04451	0.623794	-1.04451	2	0	2	46	27	19	8	-2	44	19	29
LNPEP	0.107812	0.682933	0.644161	-0.513141	0.536349	-1.19607	0.601974	-0.854608	2	1	1	46	28	18	10	0	44	19	29
UBQLN1	0.187028	1.29372	0.745746	-0.814033	0.558718	-2.10775	0.670935	-1.67651	3	1	2	45	27	18	9	-1	42	19	29
UBAC2	0.0673378	1.48864	0.622569	0	0.555231	-1.48864	0.594756	-1.48864	2	0	2	46	27	19	8	-2	44	19	29
DCAF5	0.178757	2.98463	0.747887	0	0.569129	-2.98463	0.675623	-2.98463	1	0	1	47	28	19	9	-1	46	19	29
UBTF	0.094075	4.02038	0.720246	0	0.626172	-4.02038	0.682216	-4.02038	1	0	1	47	28	19	9	-1	46	19	29
ATF4	0.199365	0.554121	0.767676	-0.453799	0.568311	-1.00792	0.69518	-0.59233	4	3	1	44	28	16	12	2	40	19	29
SYAP1	0.21088	-0.521297	0.902039	-0.521297	0.691159	0	0.821276	-0.521297	1	1	0	47	29	18	11	1	46	19	29
PIK3CD	0.190831	-0.889679	0.698135	-0.889679	0.507304	0	0.630284	-0.889679	2	2	0	45	29	16	13	2	43	18	29
NECAP2	-0.0527564	-0.7355	0.663793	-0.7355	0.716549	0	0.682551	-0.7355	2	2	0	45	29	16	13	2	43	18	29
CNST	0.160199	-0.490235	0.733809	-0.490235	0.573611	0	0.674605	-0.490235	1	1	0	46	29	17	12	1	45	18	29
UQCRC1	0.0523892	0	0.778381	0	0.725992	0	0.758317	0	0	0	0	47	29	18	11	0	47	18	29
GOLPH3	0.0757792	0	0.728167	0	0.652388	0	0.699145	0	0	0	0	47	29	18	11	0	47	18	29
OGDH	0.120527	0	0.847136	0	0.72661	0	0.800977	0	0	0	0	47	29	18	11	0	47	18	29
SRPK2	-0.0663555	-0.0372577	0.514589	-0.557503	0.580944	-0.520246	0.540822	-0.52956	4	1	3	43	26	17	9	-2	39	18	29
ASAP1	-0.0444566	-0.104339	0.795445	-0.670771	0.839901	-0.566432	0.812239	-0.618601	2	1	1	45	28	17	11	0	43	18	29
CAPRIN1	0.0705911	0.768691	0.700859	0	0.630268	-0.768691	0.673237	-0.768691	1	0	1	46	28	18	10	-1	45	18	29
BRD7	0.306178	0	0.794218	0	0.48804	0	0.676959	0	0	0	0	47	29	18	11	0	47	18	29
MIER1	0.199706	0.851597	0.715008	0	0.515302	-0.851597	0.639564	-0.851597	1	0	1	45	28	17	11	-1	44	17	29
APH1A	0.142379	0.718382	0.677181	-0.903895	0.534802	-1.62228	0.625407	-1.26309	2	1	1	44	28	16	12	0	42	17	29
ANXA4	-0.102291	3.89551	0.918631	0	1.02092	-3.89551	0.957274	-3.89551	1	0	1	45	28	17	11	-1	44	17	29
DDX46	0.217141	0	0.657824	0	0.440683	0	0.577576	0	0	0	0	46	29	17	12	0	46	17	29
MKLN1	-0.0996692	0.0892926	0.656256	-0.598375	0.755925	-0.687668	0.692499	-0.643022	2	1	1	44	28	16	12	0	42	17	29
AEBP2	0.125534	-0.744477	0.855867	-0.744477	0.730333	0	0.811233	-0.744477	1	1	0	45	29	16	13	1	44	17	29
PSMC5	0.00777591	0.502414	0.756428	0	0.748652	-0.502414	0.75349	-0.502414	1	0	1	45	28	17	11	-1	44	17	29
SNRPA	-0.0203526	4.83361	0.679441	-0.761842	0.699794	-5.59545	0.686541	-2.37305	3	2	1	43	28	15	13	1	40	17	29
IDS	0.251283	2.0886	0.695466	0	0.444184	-2.0886	0.59838	-2.0886	2	0	2	44	27	17	10	-2	42	17	29
RBMS1	0.139183	0	0.706015	0	0.566831	0	0.656527	0	0	0	0	45	29	16	13	0	45	16	29
MAN2A1	0.144249	0.837768	0.860314	-0.44748	0.716065	-1.28525	0.808796	-1.00599	3	1	2	42	27	15	12	-1	39	16	29
BUD23	0.0936203	0	0.788686	0	0.695066	0	0.755399	0	0	0	0	45	29	16	13	0	45	16	29
GLIPR2	0.245126	0	0.856121	0	0.610996	0	0.768965	0	0	0	0	45	29	16	13	0	45	16	29
RASGRP2	-0.186391	0	0.572643	0	0.759033	0	0.638915	0	0	0	0	45	29	16	13	0	45	16	29
UVRAG	0.234082	0.654774	0.761292	-0.516224	0.52721	-1.171	0.677691	-0.952739	3	1	2	42	27	15	12	-1	39	16	29
ARHGEF7	0.267547	1.28895	0.804984	0	0.537437	-1.28895	0.705431	-1.28895	2	0	2	43	27	16	11	-2	41	16	29
CHMP4A	-0.0567788	0.0907808	0.661531	0	0.718309	-0.0907808	0.682177	-0.0907808	1	0	1	44	28	16	12	-1	43	16	29
IMP3	-0.139004	-0.375008	0.488665	-0.589793	0.627669	-0.214786	0.532561	-0.429076	7	4	3	38	26	12	14	1	31	16	29
PDXDC1	0.091237	1.18663	0.830376	-0.725498	0.739139	-1.91213	0.799222	-1.31881	4	2	2	41	27	14	13	0	37	16	29
PITPNC1	0.141879	-0.570966	0.63108	-0.570966	0.4892	0	0.582712	-0.570966	1	1	0	44	29	15	14	1	43	16	29
HPCAL1	-0.169966	-0.355286	0.600714	-0.704347	0.77068	-0.349061	0.658751	-0.46749	3	1	2	41	27	14	13	-1	38	15	29
ST6GAL1	-0.261154	0.473323	0.622833	-0.699552	0.883987	-1.17288	0.716581	-1.07821	5	1	4	39	25	14	11	-3	34	15	29
KIAA1109	0.20742	0.690291	0.736703	0	0.529283	-0.690291	0.662624	-0.690291	2	0	2	42	27	15	12	-2	40	15	29
CDK2AP2	-0.126562	0.321735	0.628765	0	0.755326	-0.321735	0.680074	-0.321735	7	0	7	37	22	15	7	-7	30	15	29
TXNL1	-0.0752039	-0.396133	0.623982	-0.781158	0.699186	-0.385025	0.649661	-0.51707	3	1	2	41	27	14	13	-1	38	15	29
POLR2E	-0.0669412	-0.482425	0.682592	-0.627022	0.749533	-0.144597	0.704906	-0.385809	2	1	1	42	28	14	14	0	40	15	29
ERGIC3	0.0678225	0.122467	0.686444	0	0.618621	-0.122467	0.662785	-0.122467	1	0	1	43	28	15	13	-1	42	15	29
RBBP7	0.176223	0	0.732147	0	0.555924	0	0.672071	0	0	0	0	44	29	15	14	0	44	15	29
USP48	-0.0530622	2.26964	0.767067	0	0.820129	-2.26964	0.785186	-2.26964	2	0	2	41	27	14	13	-2	39	14	29
HAX1	-0.0447329	0.370045	0.591283	0	0.636016	-0.370045	0.606557	-0.370045	2	0	2	41	27	14	13	-2	39	14	29
ATAD2B	0.202103	0.428733	0.787008	-0.670343	0.584905	-1.09908	0.721324	-0.956165	3	1	2	40	27	13	14	-1	37	14	29
ITGA6	-0.0922138	0	0.917989	0	1.0102	0	0.948012	0	0	0	0	43	29	14	15	0	43	14	29
OCIAD1	0.0127424	0.544372	0.604571	-0.918568	0.591829	-1.46294	0.60043	-1.28148	3	1	2	40	27	13	14	-1	37	14	29
MRPS24	0.00317276	0.659651	0.701831	0	0.698658	-0.659651	0.700773	-0.659651	1	0	1	42	28	14	14	-1	41	14	29
ANXA7	0.151395	0.443643	0.68967	-0.394368	0.538275	-0.83801	0.641667	-0.616189	2	1	1	41	28	13	15	0	39	14	29
PPP2R2D	0.130925	1.26292	0.775134	0	0.644208	-1.26292	0.730427	-1.26292	2	0	2	41	27	14	13	-2	39	14	29
VPS36	-0.0922859	2.24018	0.692451	0	0.784737	-2.24018	0.723213	-2.24018	1	0	1	42	28	14	14	-1	41	14	29
TMED10	0.216939	1.75529	0.681676	0	0.464737	-1.75529	0.607599	-1.75529	2	0	2	41	27	14	13	-2	39	14	29
CDK5RAP3	0.115718	-0.548677	0.645317	-0.548677	0.529599	0	0.609499	-0.548677	1	1	0	42	29	13	16	1	41	14	29
AHCY	0.0201631	0.930392	0.819743	0	0.79958	-0.930392	0.813022	-0.930392	1	0	1	42	28	14	14	-1	41	14	29
SSR3	-0.0892647	1.35644	0.670141	0	0.759405	-1.35644	0.698444	-1.35644	1	0	1	41	28	13	15	-1	40	13	29
RBM27	0.255251	0	0.753232	0	0.497981	0	0.674226	0	0	0	0	42	29	13	16	0	42	13	29
PHF20L1	0.127392	1.81214	0.71666	0	0.589269	-1.81214	0.675258	-1.81214	2	0	2	40	27	13	14	-2	38	13	29
GRINA	-0.0886343	-0.743802	0.739042	-0.743802	0.827676	0	0.764984	-0.743802	1	1	0	41	29	12	17	1	40	13	29
SQOR	0.122288	0.753487	0.899215	0	0.776928	-0.753487	0.860441	-0.753487	1	0	1	41	28	13	15	-1	40	13	29
MEF2A	0.224618	1.39357	0.768576	0	0.543958	-1.39357	0.695575	-1.39357	2	0	2	40	27	13	14	-2	38	13	29
IL32	0.341474	0.0733692	0.71126	-0.279912	0.369786	-0.353281	0.606921	-0.328825	6	2	4	36	25	11	14	-2	30	13	29
VPS13D	0.0872692	-0.647812	0.777692	-0.647812	0.690423	0	0.753693	-0.647812	1	1	0	40	29	11	18	1	39	12	29
AKT3	0.257662	0.244795	0.700472	-0.584635	0.44281	-0.829431	0.625886	-0.747832	3	1	2	38	27	11	16	-1	35	12	29
FIP1L1	0.103678	0	0.741046	0	0.637368	0	0.710701	0	0	0	0	41	29	12	17	0	41	12	29
SNHG32	0.106602	0.123619	0.979319	0	0.872717	-0.123619	0.947339	-0.123619	1	0	1	40	28	12	16	-1	39	12	29
FAM120A	0.239458	2.21529	0.835787	0	0.596329	-2.21529	0.763949	-2.21529	1	0	1	40	28	12	16	-1	39	12	29
CUEDC2	-0.0911589	-3.43497	0.658906	-3.75569	0.750065	-0.32072	0.685294	-1.46571	3	1	2	38	27	11	16	-1	35	12	29
AIP	-0.0383979	0.0717269	0.644045	0	0.682443	-0.0717269	0.655565	-0.0717269	1	0	1	40	28	12	16	-1	39	12	29
FCHSD2	-0.0193073	1.35614	0.734045	0	0.753353	-1.35614	0.740142	-1.35614	3	0	3	38	26	12	14	-3	35	12	29
CLEC2D	0.22261	0	0.65869	0	0.43608	0	0.593536	0	0	0	0	41	29	12	17	0	41	12	29
COPZ1	-0.243424	0.150057	0.791242	0	1.03467	-0.150057	0.864269	-0.150057	1	0	1	40	28	12	16	-1	39	12	29
SIVA1	0.0376126	-0.534122	0.591799	-0.683515	0.554187	-0.149393	0.581191	-0.416454	2	1	1	39	28	11	17	0	37	12	29
NSMCE3	0.28782	0	0.799706	0	0.511887	0	0.715466	0	0	0	0	41	29	12	17	0	41	12	29
STUB1	0.0220995	0.587685	0.655985	0	0.633886	-0.587685	0.649355	-0.587685	1	0	1	40	28	12	16	-1	39	12	29
POLR2C	0.240174	1.29045	0.720266	0	0.480093	-1.29045	0.648214	-1.29045	1	0	1	40	28	12	16	-1	39	12	29
SKAP1	0.176485	0	0.607351	0	0.430865	0	0.555696	0	0	0	0	41	29	12	17	0	41	12	29
S1PR4	-0.739184	0.209375	0.552795	0	1.29198	-0.209375	0.799189	-0.209375	5	0	5	36	24	12	12	-5	31	12	29
ADA2	0.0911687	3.43419	0.825926	0	0.734757	-3.43419	0.798575	-3.43419	1	0	1	40	28	12	16	-1	39	12	29
AP1S2	-0.059549	0.720677	0.759521	0	0.81907	-0.720677	0.77937	-0.720677	5	0	5	36	24	12	12	-5	31	12	29
YTHDF2	0.10591	0	0.690181	0	0.584271	0	0.661055	0	0	0	0	40	29	11	18	0	40	11	29
RAB3GAP1	0.102173	0.893126	0.80838	-0.728866	0.706207	-1.62199	0.780766	-1.32428	3	1	2	37	27	10	17	-1	34	11	29
TASOR	-0.0951188	0	0.767864	0	0.862983	0	0.794022	0	0	0	0	40	29	11	18	0	40	11	29
CTBP1	0.135323	-0.613866	0.724978	-0.613866	0.589655	0	0.690279	-0.613866	1	1	0	39	29	10	19	1	38	11	29
CHCHD3	0.16894	1.29503	0.806239	-0.497039	0.637299	-1.79207	0.76058	-1.36039	3	1	2	37	27	10	17	-1	34	11	29
NCOA2	0.210255	1.61554	0.799782	0	0.589527	-1.61554	0.738919	-1.61554	2	0	2	38	27	11	16	-2	36	11	29
RAB14	0.189229	2.45337	0.72634	0	0.537111	-2.45337	0.672968	-2.45337	1	0	1	39	28	11	17	-1	38	11	29
N4BP2L1	0.00226222	-1.08654	0.885134	-1.08654	0.882871	0	0.884553	-1.08654	1	1	0	39	29	10	19	1	38	11	29
PSMA3	-0.0682148	0.693423	0.703123	0	0.771338	-0.693423	0.723403	-0.693423	3	0	3	37	26	11	15	-3	34	11	29
RALBP1	-0.0551604	0	0.665496	0	0.720656	0	0.680665	0	0	0	0	40	29	11	18	0	40	11	29
PRDX2	0.0386936	0.114931	0.720295	0	0.681602	-0.114931	0.709382	-0.114931	1	0	1	39	28	11	17	-1	38	11	29
KXD1	-0.0152165	0	0.712071	0	0.727287	0	0.716256	0	0	0	0	40	29	11	18	0	40	11	29
TXN2	-0.0195397	0.330964	0.742193	0	0.761733	-0.330964	0.74785	-0.330964	2	0	2	38	27	11	16	-2	36	11	29
DOCK11	0.0175613	1.28825	0.695494	0	0.677933	-1.28825	0.690541	-1.28825	1	0	1	39	28	11	17	-1	38	11	29
IDH3G	0.0609229	0.363459	0.696199	0	0.635276	-0.363459	0.678564	-0.363459	2	0	2	38	27	11	16	-2	36	11	29
AIMP1	0.282067	-0.690586	0.824945	-0.690586	0.542878	0	0.75814	-0.690586	1	1	0	38	29	9	20	1	37	10	29
ZNF292	0.11842	1.12051	0.609889	-0.618241	0.491469	-1.73875	0.580284	-1.36525	3	1	2	36	27	9	18	-1	33	10	29
HUS1	0.293245	0.64975	0.986105	0	0.69286	-0.64975	0.908935	-0.64975	1	0	1	38	28	10	18	-1	37	10	29
GIMAP7	-0.357162	0.605912	0.464289	0	0.821452	-0.605912	0.587449	-0.605912	10	0	10	29	19	10	9	-10	19	10	29
WBP11	0.250997	-0.823582	0.778708	-0.823582	0.527711	0	0.719261	-0.823582	1	1	0	38	29	9	20	1	37	10	29
SELENOS	0.123763	0	0.793139	0	0.669376	0	0.761405	0	0	0	0	39	29	10	19	0	39	10	29
MAP2K4	0.252957	1.39867	0.832606	0	0.579649	-1.39867	0.764239	-1.39867	2	0	2	37	27	10	17	-2	35	10	29
RTF2	0.105374	0.750511	0.714597	0	0.609223	-0.750511	0.686867	-0.750511	1	0	1	38	28	10	18	-1	37	10	29
RNPC3	0.0763474	0.503384	0.643334	0	0.566986	-0.503384	0.624247	-0.503384	2	0	2	36	27	9	18	-2	34	9	29
PTRHD1	-0.0231078	0.306753	0.698351	0	0.721459	-0.306753	0.704653	-0.306753	5	0	5	33	24	9	15	-5	28	9	29
MRPS5	-0.156663	0	0.692254	0	0.848918	0	0.729359	0	0	0	0	38	29	9	20	0	38	9	29
PSMD6	0.10255	0.122329	0.7224	0	0.61985	-0.122329	0.697456	-0.122329	1	0	1	37	28	9	19	-1	36	9	29
PDCD6	-0.0755747	0.285629	0.587444	-0.582065	0.663019	-0.867694	0.606338	-0.820089	6	1	5	32	24	8	16	-4	26	9	29
CUX1	0.199837	1.49846	0.839216	0	0.639379	-1.49846	0.789257	-1.49846	2	0	2	36	27	9	18	-2	34	9	29
ZCCHC7	-0.0815505	1.49954	0.591611	0	0.673162	-1.49954	0.611999	-1.49954	2	0	2	36	27	9	18	-2	34	9	29
COG3	0.312578	0.593372	0.910718	-0.857281	0.598141	-1.45065	0.841257	-1.15397	2	1	1	36	28	8	20	0	34	9	29
ERH	0.115613	0.489677	0.648398	0	0.532784	-0.489677	0.619494	-0.489677	2	0	2	36	27	9	18	-2	34	9	29
RNMT	0.339203	0	0.821106	0	0.481903	0	0.740768	0	0	0	0	38	29	9	20	0	38	9	29
ACAA2	-0.245761	0.380404	0.813254	0	1.05902	-0.380404	0.878308	-0.380404	4	0	4	34	25	9	16	-4	30	9	29
CDC73	0.183825	0.91948	0.736408	0	0.552583	-0.91948	0.694391	-0.91948	2	0	2	35	27	8	19	-2	33	8	29
TTC1	0.0786897	0	0.807683	0	0.728994	0	0.790669	0	0	0	0	37	29	8	21	0	37	8	29
NCF1	0.0213044	0.42289	0.722385	0	0.701081	-0.42289	0.717059	-0.42289	5	0	5	32	24	8	16	-5	27	8	29
PPP6C	-0.00175833	1.05808	0.711656	0	0.713414	-1.05808	0.712047	-1.05808	1	0	1	36	28	8	20	-1	35	8	29
MRPL41	0.0422706	0.137124	0.655901	0	0.61363	-0.137124	0.646507	-0.137124	1	0	1	36	28	8	20	-1	35	8	29
SHOC2	0.198718	2.17511	0.819962	0	0.621244	-2.17511	0.774541	-2.17511	2	0	2	35	27	8	19	-2	33	8	29
ETFA	-0.0492648	1.31074	0.715876	0	0.765141	-1.31074	0.727819	-1.31074	4	0	4	33	25	8	17	-4	29	8	29
TMEM256	-0.0826949	0.352578	0.656677	0	0.739372	-0.352578	0.678018	-0.352578	6	0	6	31	23	8	15	-6	25	8	29
STX8	0.243151	0.035694	0.688205	-0.62679	0.445054	-0.662484	0.638145	-0.650586	3	1	2	34	27	7	20	-1	31	8	29
NFE2L2	0.13538	0.826386	0.681292	0	0.545911	-0.826386	0.647447	-0.826386	8	0	8	28	21	7	14	-8	20	7	29
SELENOT	0.0133756	0.0972544	0.605758	-0.588776	0.592383	-0.686031	0.603326	-0.653613	3	1	2	33	27	6	21	-1	30	7	29
DNAJC15	0.129315	0.175684	0.727715	0	0.598401	-0.175684	0.701853	-0.175684	1	0	1	35	28	7	21	-1	34	7	29
ESD	0.0793135	0.19686	0.729772	0	0.650459	-0.19686	0.713443	-0.19686	2	0	2	34	27	7	20	-2	32	7	29
LINC00910	0.211453	1.00411	1.06251	0	0.851061	-1.00411	0.980282	-1.00411	18	0	18	18	11	7	4	-18	0	7	29
DIAPH2	0.375778	0.878153	0.79393	-0.827717	0.418153	-1.70587	0.725607	-1.41315	3	1	2	33	27	6	21	-1	30	7	29
RSRC1	0.17113	1.58625	0.821267	0	0.650138	-1.58625	0.790153	-1.58625	2	0	2	33	27	6	21	-2	31	6	29
NDUFS4	0.294658	1.22784	0.808625	0	0.513967	-1.22784	0.753377	-1.22784	3	0	3	32	26	6	20	-3	29	6	29
LSM5	-0.165381	0.295896	0.661454	0	0.826835	-0.295896	0.692463	-0.295896	3	0	3	32	26	6	20	-3	29	6	29
CFDP1	-0.111197	3.87736	0.800066	0	0.911263	-3.87736	0.820284	-3.87736	2	0	2	33	27	6	21	-2	31	6	29
DSTN	-0.0408167	1.82573	0.70167	-0.334819	0.742487	-2.16055	0.708048	-1.55197	3	1	2	32	27	5	22	-1	29	6	29
CDKAL1	0.048382	-0.0137991	0.754927	-1.22826	0.706545	-1.21446	0.748476	-1.21791	4	1	3	30	26	4	22	-2	26	5	29
EIF3J	0.579663	1.0212	0.978235	0	0.398572	-1.0212	0.890408	-1.0212	1	0	1	33	28	5	23	-1	32	5	29
C22orf39	0.221098	0	0.788384	0	0.567286	0	0.75587	0	0	0	0	34	29	5	24	0	34	5	29
MTLN	-0.254515	0.332207	0.608849	0	0.863364	-0.332207	0.643955	-0.332207	4	0	4	29	25	4	21	-4	25	4	29
KIAA1143	0.0952359	0	0.936623	0	0.841387	0	0.925079	0	0	0	0	33	29	4	25	0	33	4	29
LSM6	-0.00315259	0.354967	0.537634	0	0.540787	-0.354967	0.538119	-0.354967	7	0	7	26	22	4	18	-7	19	4	29
STYX	-0.203202	0.78791	0.94332	0	1.14652	-0.78791	0.96872	-0.78791	1	0	1	32	28	4	24	-1	31	4	29
CWC15	0.408367	0	0.758351	0	0.349985	0	0.720067	0	0	0	0	32	29	3	26	0	32	3	29
CWF19L2	0.394196	0.811025	0.867024	0	0.472829	-0.811025	0.828876	-0.811025	1	0	1	31	28	3	25	-1	30	3	29
UQCRHL	1.27251	0.378679	1.69566	0	0.423147	-0.378679	1.65021	-0.378679	2	0	2	28	27	1	26	-2	26	1	29
CSRNP1	0.656375	-0.743139	1.56309	-0.743139	0.906719	0	1.20801	-0.743139	12	12	0	61	28	33	-5	12	49	45	28
SLC3A2	-0.145079	0.107315	0.586197	-0.788707	0.731276	-0.896022	0.657256	-0.806593	18	15	3	49	25	24	1	12	31	39	28
NR4A2	0.623823	0.392828	1.42469	-0.474701	0.800865	-0.867529	1.09576	-0.553267	10	8	2	55	26	29	-3	6	45	37	28
CHD3	-0.112475	-0.550881	0.720704	-0.550881	0.833179	0	0.779801	-0.550881	4	4	0	59	28	31	-3	4	55	35	28
ELOVL5	0.0462463	0.821188	0.684692	-0.446981	0.638446	-1.26817	0.659917	-0.72071	6	4	2	56	26	30	-4	2	50	34	28
GNA13	0.0512384	0.41288	0.814929	-0.601643	0.76369	-1.01452	0.787912	-0.766795	5	3	2	55	26	29	-3	1	50	32	28
PRKCH	-0.0393747	-1.05323	0.732222	-1.05323	0.771596	0	0.752588	-1.05323	1	1	0	58	28	30	-2	1	57	31	28
IFI44	0.16749	0	1.49987	0	1.33238	0	1.41324	0	0	0	0	58	28	30	-2	0	58	30	28
PELI1	0.308779	-0.225721	1.03468	-0.625425	0.725896	-0.399704	0.892637	-0.587805	6	5	1	50	27	23	4	4	44	28	28
PRPF38B	-0.0252747	-0.459768	0.624307	-0.459768	0.649581	0	0.635427	-0.459768	5	5	0	50	28	22	6	5	45	27	28
MAT2A	0.0246142	-0.0495187	0.62343	-0.995313	0.598816	-0.945794	0.611123	-0.9623	3	1	2	52	26	26	0	-1	49	27	28
FLOT2	0.194649	0	0.738867	0	0.544218	0	0.643312	0	0	0	0	55	28	27	1	0	55	27	28
PIM2	0.0972369	-1.15111	0.835257	-1.15111	0.73802	0	0.788439	-1.15111	1	1	0	54	28	26	2	1	53	27	28
AL135905.2	0.467519	0.345392	1.14615	-0.729313	0.678633	-1.0747	0.965519	-0.76769	9	8	1	44	27	17	10	7	35	25	28
SPOCK2	0.151921	0	0.714903	0	0.562983	0	0.643243	0	0	0	0	53	28	25	3	0	53	25	28
FNBP4	-0.0441176	-0.645035	0.563761	-0.645035	0.607878	0	0.584123	-0.645035	1	1	0	52	28	24	4	1	51	25	28
ILF2	0.0459818	-0.554258	0.633659	-0.554258	0.587677	0	0.613952	-0.554258	3	3	0	49	28	21	7	3	46	24	28
HERC5	0.34096	0	1.2029	0	0.861939	0	1.04553	0	0	0	0	52	28	24	4	0	52	24	28
FBXW7	0.0290664	0.545542	0.756035	-0.848255	0.726969	-1.3938	0.742392	-1.21195	3	1	2	49	26	23	3	-1	46	24	28
AL133415.1	-0.00936918	0.63217	0.831196	-0.872379	0.840565	-1.50455	0.833798	-0.9514	16	14	2	36	26	10	16	12	20	24	28
HNRNPUL2	0.176771	0	0.749467	0	0.572696	0	0.667881	0	0	0	0	52	28	24	4	0	52	24	28
AP3D1	0.0512418	0	0.81016	0	0.758918	0	0.78651	0	0	0	0	52	28	24	4	0	52	24	28
TANK	0.0692892	1.84732	0.749072	-0.484466	0.679782	-2.33179	0.718758	-1.10024	3	2	1	48	27	21	6	1	45	23	28
DIAPH1	0.158442	0.614277	0.702205	-0.542098	0.543763	-1.15638	0.629586	-0.951617	3	1	2	48	26	22	4	-1	45	23	28
USP3	0.153148	0	0.699474	0	0.546326	0	0.630407	0	0	0	0	51	28	23	5	0	51	23	28
CUL3	0.28433	0.42774	0.776492	-0.674486	0.492162	-1.10223	0.649451	-0.959646	3	1	2	47	26	21	5	-1	44	22	28
MTCH1	0.0956978	-0.540585	0.652657	-0.540585	0.55696	0	0.619274	-0.540585	7	7	0	43	28	15	13	7	36	22	28
TAB2	-0.0194384	0	0.795161	0	0.814599	0	0.803714	0	0	0	0	50	28	22	6	0	50	22	28
STRAP	-0.122663	-0.554524	0.630435	-0.554524	0.753099	0	0.676775	-0.554524	5	5	0	45	28	17	11	5	40	22	28
AC025164.1	0.360089	0	1.08357	0	0.723481	0	0.925131	0	0	0	0	50	28	22	6	0	50	22	28
RHOF	0.0330921	0	0.742073	0	0.708981	0	0.727513	0	0	0	0	50	28	22	6	0	50	22	28
ITPKB	0.277669	-0.873262	0.831792	-0.873262	0.554123	0	0.716096	-0.873262	1	1	0	48	28	20	8	1	47	21	28
MICAL1	-0.105349	1.857	0.73109	-0.392152	0.836439	-2.24915	0.775919	-1.32065	2	1	1	47	27	20	7	0	45	21	28
EHMT1	0.1887	0.507092	0.789222	-0.544541	0.600522	-1.05163	0.707178	-0.882602	3	1	2	46	26	20	6	-1	43	21	28
GRK2	0.185881	2.01592	0.596963	0	0.411082	-2.01592	0.51564	-2.01592	1	0	1	48	27	21	6	-1	47	21	28
UBL3	0.0568978	-0.32173	0.730197	-0.825783	0.673299	-0.504053	0.705985	-0.664918	2	1	1	47	27	20	7	0	45	21	28
MPRIP	0.12533	0	0.784269	0	0.658939	0	0.730556	0	0	0	0	49	28	21	7	0	49	21	28
SHKBP1	-0.180843	2.90528	0.628783	0	0.809626	-2.90528	0.707901	-2.90528	1	0	1	48	27	21	6	-1	47	21	28
PARP1	0.0521133	0	0.731854	0	0.679741	0	0.710141	0	0	0	0	48	28	20	8	0	48	20	28
TCIRG1	-0.0790731	0.495828	0.704877	0	0.78395	-0.495828	0.738525	-0.495828	1	0	1	47	27	20	7	-1	46	20	28
GRASP	0.231965	0.434423	1.02525	-0.666507	0.793288	-1.10093	0.927312	-0.956123	3	1	2	45	26	19	7	-1	42	20	28
NARF	0.0224394	0	0.668422	0	0.645982	0	0.659072	0	0	0	0	48	28	20	8	0	48	20	28
DAZAP1	0.122051	0	0.740893	0	0.618842	0	0.690038	0	0	0	0	48	28	20	8	0	48	20	28
PLEKHJ1	-0.473392	-0.658078	0.713529	-0.658078	1.18692	0	0.904901	-0.658078	1	1	0	47	28	19	9	1	46	20	28
RAB8A	0.157048	0	0.780721	0	0.623673	0	0.715284	0	0	0	0	48	28	20	8	0	48	20	28
NORAD	0.196523	1.38408	0.721819	-0.612747	0.525297	-1.99683	0.638843	-1.53547	3	1	2	45	26	19	7	-1	42	20	28
DYRK1A	0.255093	0.743194	0.886733	-0.497191	0.63164	-1.24038	0.779027	-0.992653	3	1	2	45	26	19	7	-1	42	20	28
C1orf43	-0.0212088	0	0.57247	0	0.593679	0	0.581044	0	0	0	0	47	28	19	9	0	47	19	28
YTHDC1	0.0514972	-0.519558	0.718944	-0.519558	0.667447	0	0.698793	-0.519558	1	1	0	46	28	18	10	1	45	19	28
PPP2CA	-0.000673777	0.0969176	0.689516	-0.595281	0.69019	-0.692199	0.689776	-0.627587	3	2	1	44	27	17	10	1	41	19	28
ZFP91	0.317172	-0.645163	0.909804	-0.645163	0.592632	0	0.785693	-0.645163	1	1	0	46	28	18	10	1	45	19	28
KDM4B	0.108178	0	0.822534	0	0.714356	0	0.778803	0	0	0	0	47	28	19	9	0	47	19	28
STXBP2	-0.0180405	0	0.676283	0	0.694324	0	0.683576	0	0	0	0	47	28	19	9	0	47	19	28
STAT4	0.183149	0	0.791653	0	0.608504	0	0.719986	0	0	0	0	46	28	18	10	0	46	18	28
CAMLG	-0.00646688	0.117294	0.679228	-0.542574	0.685694	-0.659867	0.681436	-0.566033	5	4	1	41	27	14	13	3	36	18	28
TAOK3	-0.0394602	1.16549	0.651936	0	0.691396	-1.16549	0.668079	-1.16549	2	0	2	44	26	18	8	-2	42	18	28
CCDC88C	-0.00093566	0	0.68434	0	0.685275	0	0.684706	0	0	0	0	46	28	18	10	0	46	18	28
USP22	0.0926627	1.42788	0.731347	-0.521808	0.638684	-1.94969	0.695546	-1.23575	2	1	1	44	27	17	10	0	42	18	28
SNHG25	0.26476	0	0.850029	0	0.585269	0	0.746428	0	0	0	0	46	28	18	10	0	46	18	28
FP671120.4	0.971051	-0.774255	1.45989	-0.774255	0.488834	0	1.10678	-0.774255	2	2	0	44	28	16	12	2	42	18	28
USP9X	0.0256506	1.94064	0.769043	-0.60035	0.743393	-2.54099	0.759133	-1.57067	2	1	1	44	27	17	10	0	42	18	28
KCNAB2	0.0867723	0.615382	0.662205	0	0.575433	-0.615382	0.62868	-0.615382	1	0	1	44	27	17	10	-1	43	17	28
PITHD1	-0.0155112	-0.651223	0.656458	-0.651223	0.67197	0	0.661869	-0.651223	2	2	0	43	28	15	13	2	41	17	28
ANP32E	0.107598	-0.590726	0.693102	-0.590726	0.585504	0	0.657236	-0.590726	3	3	0	42	28	14	14	3	39	17	28
GSK3B	0.161096	0.984656	0.75094	-0.52139	0.589844	-1.50605	0.68957	-1.17783	3	1	2	42	26	16	10	-1	39	17	28
TBC1D1	0.0688583	0	0.850298	0	0.781439	0	0.824285	0	0	0	0	45	28	17	11	0	45	17	28
PTDSS1	0.110593	0.776738	0.661814	0	0.551221	-0.776738	0.619085	-0.776738	1	0	1	44	27	17	10	-1	43	17	28
CYC1	-0.0810735	-0.736205	0.719652	-0.736205	0.800726	0	0.749134	-0.736205	1	1	0	44	28	16	12	1	43	17	28
RAD23B	0.161104	0.797114	0.777959	0	0.616855	-0.797114	0.715714	-0.797114	1	0	1	44	27	17	10	-1	43	17	28
TARSL2	0.122261	-0.829414	0.746608	-0.829414	0.624347	0	0.702149	-0.829414	1	1	0	44	28	16	12	1	43	17	28
NDEL1	0.186305	1.93038	0.790021	-0.497297	0.603716	-2.42767	0.723484	-1.14076	3	2	1	42	27	15	12	1	39	17	28
PHF12	0.127445	3.66402	0.824928	0	0.697483	-3.66402	0.775688	-3.66402	1	0	1	44	27	17	10	-1	43	17	28
NFATC2	-0.0346835	1.99233	0.749667	0	0.78435	-1.99233	0.763067	-1.99233	1	0	1	44	27	17	10	-1	43	17	28
USP24	0.275595	1.06549	0.759843	0	0.484248	-1.06549	0.657296	-1.06549	1	0	1	43	27	16	11	-1	42	16	28
PDCD6IP	0.108723	0.968749	0.677774	0	0.569051	-0.968749	0.637319	-0.968749	1	0	1	43	27	16	11	-1	42	16	28
GOLGA4	0.115332	1.82795	0.624965	-0.830708	0.509633	-2.65866	0.582771	-2.04934	3	1	2	41	26	15	11	-1	38	16	28
RBM6	-0.0902746	-0.0721026	0.680854	-0.702536	0.771129	-0.630434	0.713095	-0.666485	2	1	1	42	27	15	12	0	40	16	28
PPP4R2	0.0323804	0	0.631607	0	0.599227	0	0.619833	0	0	0	0	44	28	16	12	0	44	16	28
CCNG1	-0.108909	0	0.724358	0	0.833267	0	0.763961	0	0	0	0	44	28	16	12	0	44	16	28
CNPY3	-0.00896432	0	0.678855	0	0.68782	0	0.682115	0	0	0	0	44	28	16	12	0	44	16	28
MAD1L1	-0.184274	0	0.673193	0	0.857467	0	0.740202	0	0	0	0	44	28	16	12	0	44	16	28
LUC7L2	0.03182	0.485901	0.627941	-0.828627	0.596121	-1.31453	0.6163	-1.15256	3	1	2	41	26	15	11	-1	38	16	28
SNHG7	-0.0326316	0.561737	0.670334	0	0.702965	-0.561737	0.682476	-0.561737	1	0	1	43	27	16	11	-1	42	16	28
RTN3	-0.00786977	0.985649	0.70595	-0.459818	0.713819	-1.44547	0.708829	-1.11692	3	1	2	41	26	15	11	-1	38	16	28
VPS51	-0.0192231	0	0.719563	0	0.738786	0	0.726553	0	0	0	0	44	28	16	12	0	44	16	28
CORO1B	-0.0306132	-0.390086	0.644761	-0.541137	0.675374	-0.15105	0.655214	-0.411108	3	2	1	41	27	14	13	1	38	16	28
CTSC	0.0906332	0.50652	0.585598	-0.605658	0.494964	-1.11218	0.551304	-0.967457	7	2	5	37	23	14	9	-3	30	16	28
OIP5-AS1	0.0674302	1.68701	0.754696	0	0.687266	-1.68701	0.729606	-1.68701	1	0	1	43	27	16	11	-1	42	16	28
ACLY	0.142261	0	0.804745	0	0.662483	0	0.753013	0	0	0	0	44	28	16	12	0	44	16	28
SCP2	0.0953075	0.88849	0.678457	0	0.58315	-0.88849	0.643588	-0.88849	2	0	2	41	26	15	11	-2	39	15	28
NEK7	0.0904644	1.56792	0.665204	0	0.57474	-1.56792	0.632108	-1.56792	2	0	2	41	26	15	11	-2	39	15	28
MDH1	-0.0815688	-0.0841382	0.636927	-0.59493	0.718496	-0.510792	0.665477	-0.538838	3	1	2	40	26	14	12	-1	37	15	28
PBRM1	0.262621	0.475662	0.747043	-0.537851	0.484423	-1.01351	0.657368	-0.775682	2	1	1	41	27	14	13	0	39	15	28
CGGBP1	0.156657	0	0.693731	0	0.537074	0	0.639083	0	0	0	0	43	28	15	13	0	43	15	28
ATG3	-0.075743	-0.332731	0.692844	-0.669075	0.768587	-0.336344	0.718091	-0.50271	4	2	2	39	26	13	13	0	35	15	28
CD2AP	0.19682	3.61117	0.893376	0	0.696555	-3.61117	0.823083	-3.61117	1	0	1	42	27	15	12	-1	41	15	28
TMEM248	0.132807	2.15145	0.687567	0	0.554759	-2.15145	0.638979	-2.15145	2	0	2	41	26	15	11	-2	39	15	28
RBM17	0.244729	0	0.689677	0	0.444949	0	0.604307	0	0	0	0	43	28	15	13	0	43	15	28
TUBGCP2	0.247411	1.02512	0.809108	-0.589454	0.561697	-1.61457	0.722514	-1.27287	3	1	2	40	26	14	12	-1	37	15	28
USP47	0.211352	1.50819	0.73989	0	0.528538	-1.50819	0.662566	-1.50819	2	0	2	41	26	15	11	-2	39	15	28
GPR183	0.218398	-0.676955	0.868853	-0.964127	0.650455	-0.287172	0.792413	-0.512823	3	1	2	40	26	14	12	-1	37	15	28
STAT5B	0.17314	0	0.704441	0	0.531301	0	0.644043	0	0	0	0	43	28	15	13	0	43	15	28
NCOA3	-0.0114453	0.542346	0.63991	-0.602888	0.651356	-1.14523	0.643916	-0.964452	3	1	2	40	26	14	12	-1	37	15	28
ADRM1	0.00252462	0.415865	0.649992	-0.4782	0.647467	-0.894066	0.649171	-0.616822	3	2	1	40	27	13	14	1	37	15	28
MAGOH	0.0493974	0.45608	0.637672	0	0.588275	-0.45608	0.61994	-0.45608	3	0	3	39	25	14	11	-3	36	14	28
NAXE	0.0453563	0	0.739587	0	0.694231	0	0.724468	0	0	0	0	42	28	14	14	0	42	14	28
CEP350	0.0774651	0.466065	0.638937	-0.648892	0.561472	-1.11496	0.613115	-0.959602	3	1	2	39	26	13	13	-1	36	14	28
ZNF638	0.215469	1.29161	0.638979	0	0.42351	-1.29161	0.563565	-1.29161	2	0	2	40	26	14	12	-2	38	14	28
NKTR	0.117264	0.3954	0.588876	-0.572525	0.471612	-0.967925	0.549788	-0.836125	3	1	2	39	26	13	13	-1	36	14	28
FRYL	0.075971	0.739598	0.63808	-0.693146	0.562109	-1.43274	0.612757	-1.18621	3	1	2	39	26	13	13	-1	36	14	28
TNKS	0.194927	0.779432	0.754168	-0.943967	0.559242	-1.7234	0.689193	-1.46359	3	1	2	39	26	13	13	-1	36	14	28
GSTO1	-0.0097742	0.211423	0.707378	0	0.717152	-0.211423	0.710799	-0.211423	2	0	2	40	26	14	12	-2	38	14	28
CEP57	-0.100622	0.527206	0.635558	0	0.73618	-0.527206	0.669917	-0.527206	1	0	1	41	27	14	13	-1	40	14	28
PSPC1	-0.0542733	0.356438	0.698461	-1.20343	0.752734	-1.55987	0.717028	-1.47076	4	1	3	38	25	13	12	-2	34	14	28
ADAM10	0.148107	0	0.732641	0	0.584534	0	0.683272	0	0	0	0	42	28	14	14	0	42	14	28
IRF3	-0.29534	0	0.713109	0	1.00845	0	0.811556	0	0	0	0	42	28	14	14	0	42	14	28
NRIP1	0.276589	1.52652	0.962148	0	0.685559	-1.52652	0.865342	-1.52652	2	0	2	40	26	14	12	-2	38	14	28
IGBP1	-0.0327988	0	0.672542	0	0.705341	0	0.683475	0	0	0	0	42	28	14	14	0	42	14	28
OSBPL9	0.137274	-0.563512	0.696787	-0.563512	0.559513	0	0.655605	-0.563512	1	1	0	40	28	12	16	1	39	13	28
PPM1B	-0.0424049	1.16754	0.707147	-1.3466	0.749552	-2.51414	0.720195	-1.93037	2	1	1	39	27	12	15	0	37	13	28
OXNAD1	0.0537206	0	0.766387	0	0.712666	0	0.749354	0	0	0	0	41	28	13	15	0	41	13	28
NDUFAF3	-0.145818	0.297128	0.666044	0	0.811862	-0.297128	0.715929	-0.297128	3	0	3	38	25	13	12	-3	35	13	28
FXR1	0.132616	-0.861089	0.762454	-0.861089	0.629838	0	0.725049	-0.861089	2	2	0	39	28	11	17	2	37	13	28
CCT5	-0.149089	0.162907	0.702998	0	0.852087	-0.162907	0.751452	-0.162907	1	0	1	40	27	13	14	-1	39	13	28
SFXN1	0.356368	2.22203	0.859011	0	0.502643	-2.22203	0.743191	-2.22203	1	0	1	40	27	13	14	-1	39	13	28
PDAP1	0.176402	-0.914706	0.792773	-0.914706	0.616372	0	0.739853	-0.914706	1	1	0	40	28	12	16	1	39	13	28
PRKAG2	0.173268	-0.00672874	0.808333	-0.868316	0.635065	-0.861587	0.75502	-0.864951	2	1	1	39	27	12	15	0	37	13	28
DNAJC1	-0.137972	0.702361	0.689901	0	0.827873	-0.702361	0.735892	-0.702361	2	0	2	39	26	13	13	-2	37	13	28
DNAJC3	0.0489081	1.14912	0.728791	-0.414593	0.679883	-1.56371	0.713347	-1.18067	3	1	2	38	26	12	14	-1	35	13	28
SUPT16H	0.222568	0	0.722037	0	0.499468	0	0.651466	0	0	0	0	41	28	13	15	0	41	13	28
FAM177A1	0.132208	0.671194	0.773965	0	0.641757	-0.671194	0.730997	-0.671194	1	0	1	40	27	13	14	-1	39	13	28
MIS18BP1	0.0224338	0.812286	0.721918	0	0.699485	-0.812286	0.714627	-0.812286	1	0	1	40	27	13	14	-1	39	13	28
SPG21	0.0525415	1.06019	0.681236	-0.757064	0.628695	-1.81725	0.665616	-1.28716	4	2	2	37	26	11	15	0	33	13	28
PPP4C	-0.0272957	0.17579	0.652542	0	0.679838	-0.17579	0.661413	-0.17579	1	0	1	40	27	13	14	-1	39	13	28
BECN1	0.12539	4.19572	0.725518	0	0.600128	-4.19572	0.684766	-4.19572	1	0	1	40	27	13	14	-1	39	13	28
MZT2A	0.0469452	0.270049	0.64328	0	0.596334	-0.270049	0.628455	-0.270049	2	0	2	38	26	12	14	-2	36	12	28
STIM2	0.055758	0.765097	0.715344	0	0.659586	-0.765097	0.698188	-0.765097	1	0	1	39	27	12	15	-1	38	12	28
ATF6B	0.0446565	0	0.696961	0	0.652305	0	0.683564	0	0	0	0	40	28	12	16	0	40	12	28
PSMB7	0.192491	0	0.754014	0	0.561522	0	0.696266	0	0	0	0	40	28	12	16	0	40	12	28
WARS	0.195624	0	1.15545	0	0.959824	0	1.09676	0	0	0	0	40	28	12	16	0	40	12	28
COPS2	0.325728	0	0.831853	0	0.506125	0	0.734135	0	0	0	0	40	28	12	16	0	40	12	28
SMAD4	0.120712	2.54694	0.639495	0	0.518784	-2.54694	0.601376	-2.54694	2	0	2	38	26	12	14	-2	36	12	28
LIME1	0.122941	0.131822	0.548073	0	0.425132	-0.131822	0.510245	-0.131822	1	0	1	39	27	12	15	-1	38	12	28
ITGB2-AS1	0.229214	0	0.732357	0	0.503143	0	0.663593	0	0	0	0	40	28	12	16	0	40	12	28
ADSL	-0.164545	0.438669	0.657909	0	0.822454	-0.438669	0.709871	-0.438669	2	0	2	38	26	12	14	-2	36	12	28
GCC2	0.236514	0	0.732478	0	0.495963	0	0.665768	0	0	0	0	39	28	11	17	0	39	11	28
ITPR1	0.181108	0.0755562	0.945001	-0.534502	0.763893	-0.610058	0.896053	-0.57228	2	1	1	37	27	10	17	0	35	11	28
PRKAR2A	-0.00301597	0	0.821074	0	0.82409	0	0.821925	0	0	0	0	39	28	11	17	0	39	11	28
COG5	0.108489	0.211299	0.685831	-0.813097	0.577342	-1.0244	0.65651	-0.918747	2	1	1	37	27	10	17	0	35	11	28
PRKDC	0.160082	1.02701	0.644514	0	0.484432	-1.02701	0.598174	-1.02701	1	0	1	38	27	11	16	-1	37	11	28
TFAM	0.0864931	1.10574	0.693954	0	0.607461	-1.10574	0.66824	-1.10574	2	0	2	37	26	11	15	-2	35	11	28
TIMM8B	-0.106686	-1.28085	0.789707	-1.61286	0.896394	-0.332008	0.820189	-0.652222	4	1	3	35	25	10	15	-2	31	11	28
DNM1L	0.116891	1.61466	0.810939	0	0.694049	-1.61466	0.776188	-1.61466	2	0	2	37	26	11	15	-2	35	11	28
PARP4	0.272321	1.05367	0.764095	-0.468689	0.491774	-1.52236	0.686289	-1.25894	4	1	3	35	25	10	15	-2	31	11	28
GLRX5	-0.106207	-0.298135	0.634703	-0.393982	0.74091	-0.0958469	0.663408	-0.244914	2	1	1	37	27	10	17	0	35	11	28
NME3	0.097184	0.717904	0.622928	0	0.525744	-0.717904	0.594795	-0.717904	1	0	1	38	27	11	16	-1	37	11	28
NUTF2	-0.00844807	0.110362	0.681357	0	0.689805	-0.110362	0.683802	-0.110362	1	0	1	38	27	11	16	-1	37	11	28
LMAN1	0.143283	0	0.7606	0	0.617317	0	0.720187	0	0	0	0	39	28	11	17	0	39	11	28
PRMT1	-0.0849318	0.280413	0.611671	0	0.696603	-0.280413	0.636921	-0.280413	2	0	2	37	26	11	15	-2	35	11	28
CFAP298	-0.226517	0.391772	0.737081	0	0.963597	-0.391772	0.808272	-0.391772	4	0	4	35	24	11	13	-4	31	11	28
DIP2A	0.127634	1.01307	0.736957	0	0.609323	-1.01307	0.70001	-1.01307	1	0	1	38	27	11	16	-1	37	11	28
MAPK1	0.121749	0.866683	0.646503	-0.660526	0.524754	-1.52721	0.612683	-1.23831	3	1	2	36	26	10	16	-1	33	11	28
PPP6R2	0.189394	0	0.853608	0	0.664214	0	0.800189	0	0	0	0	39	28	11	17	0	39	11	28
FTX	0.24207	0.501505	0.630956	-1.03187	0.388886	-1.53338	0.563715	-1.36621	3	1	2	36	26	10	16	-1	33	11	28
THOC2	0.166177	0.736694	0.741411	0	0.575234	-0.736694	0.693307	-0.736694	1	0	1	38	27	11	16	-1	37	11	28
PUM2	0.0476333	1.13832	0.630212	0	0.582579	-1.13832	0.617338	-1.13832	1	0	1	37	27	10	17	-1	36	10	28
COX7A2L	-0.0692353	0.494906	0.607168	0	0.676403	-0.494906	0.6264	-0.494906	2	0	2	36	26	10	16	-2	34	10	28
LRPPRC	0.086241	0.744955	0.701465	0	0.615224	-0.744955	0.677509	-0.744955	2	0	2	36	26	10	16	-2	34	10	28
NDUFA10	-0.00868572	1.01	0.690597	0	0.699283	-1.01	0.692945	-1.01	1	0	1	37	27	10	17	-1	36	10	28
ZNF639	0.310989	0	0.850249	0	0.53926	0	0.768409	0	0	0	0	38	28	10	18	0	38	10	28
OXCT1	0.166638	3.13893	0.830278	0	0.66364	-3.13893	0.783989	-3.13893	2	0	2	36	26	10	16	-2	34	10	28
SSR1	0.187436	1.08891	0.724256	0	0.53682	-1.08891	0.673598	-1.08891	1	0	1	37	27	10	17	-1	36	10	28
PRKRIP1	0.215416	0.783	0.656306	0	0.440889	-0.783	0.598085	-0.783	1	0	1	37	27	10	17	-1	36	10	28
ADK	0.172643	0.627848	0.654123	-0.663345	0.48148	-1.29119	0.608424	-1.13423	4	1	3	34	25	9	16	-2	30	10	28
COPB1	-0.0726572	0.105594	0.690727	0	0.763384	-0.105594	0.710364	-0.105594	1	0	1	37	27	10	17	-1	36	10	28
TMED2	0.159925	1.46391	0.692594	0	0.53267	-1.46391	0.649371	-1.46391	1	0	1	37	27	10	17	-1	36	10	28
UQCRC2	-0.0548631	0.414336	0.73408	0	0.788943	-0.414336	0.749319	-0.414336	2	0	2	36	26	10	16	-2	34	10	28
MCRIP1	0.00509329	0.106483	0.700614	0	0.695521	-0.106483	0.699238	-0.106483	1	0	1	37	27	10	17	-1	36	10	28
RNF126	0.000508607	0	0.676954	0	0.676445	0	0.67682	0	0	0	0	38	28	10	18	0	38	10	28
MRPL34	0.00606678	0.326766	0.658894	0	0.652827	-0.326766	0.657161	-0.326766	3	0	3	35	25	10	15	-3	32	10	28
ZNF428	0.0983874	-0.567758	0.693347	-0.676926	0.594959	-0.109167	0.66875	-0.393047	2	1	1	36	27	9	18	0	34	10	28
COMMD7	0.0847893	0	0.763009	0	0.678219	0	0.740696	0	0	0	0	38	28	10	18	0	38	10	28
TBL1X	0.262394	0	0.755636	0	0.493242	0	0.686585	0	0	0	0	38	28	10	18	0	38	10	28
UBQLN2	-0.140482	1.17563	0.769577	0	0.910059	-1.17563	0.807545	-1.17563	1	0	1	37	27	10	17	-1	36	10	28
MECP2	0.290291	-0.689125	0.766979	-0.689125	0.476688	0	0.696368	-0.689125	1	1	0	37	28	9	19	1	36	10	28
MRPL37	-0.160347	0.504549	0.753833	0	0.914181	-0.504549	0.797564	-0.504549	4	0	4	33	24	9	15	-4	29	9	28
SDHC	-0.0812983	0.23504	0.724123	0	0.805422	-0.23504	0.744448	-0.23504	1	0	1	36	27	9	18	-1	35	9	28
PDCD10	0.0829204	0.321959	0.706802	-0.794945	0.623881	-1.1169	0.6867	-1.03641	4	1	3	33	25	8	17	-2	29	9	28
SREK1	0.117764	0.0583279	0.777599	-0.728035	0.659835	-0.786362	0.750681	-0.757199	2	1	1	35	27	8	19	0	33	9	28
HDDC2	-0.182394	0.34653	0.730589	0	0.912982	-0.34653	0.77749	-0.34653	2	0	2	35	26	9	17	-2	33	9	28
RALA	-0.0135169	0.928972	0.749737	-0.593082	0.763254	-1.52205	0.752826	-1.05757	2	1	1	35	27	8	19	0	33	9	28
PTAR1	0.295905	2.40685	0.910358	0	0.614452	-2.40685	0.834268	-2.40685	2	0	2	35	26	9	17	-2	33	9	28
NUTM2A-AS1	0.0572869	0.0114174	0.711077	-0.569617	0.65379	-0.581034	0.697983	-0.575326	2	1	1	35	27	8	19	0	33	9	28
CELF1	0.101955	0.580427	0.698745	-0.692438	0.59679	-1.27287	0.674756	-1.07939	3	1	2	34	26	8	18	-1	31	9	28
RBM26	0.129088	2.29829	0.813064	0	0.683975	-2.29829	0.780792	-2.29829	1	0	1	36	27	9	18	-1	35	9	28
SNRPA1	0.33724	-0.678701	0.670748	-0.678701	0.333508	0	0.595806	-0.678701	1	1	0	36	28	8	20	1	35	9	28
INO80E	-0.0234229	0.383782	0.668566	0	0.691989	-0.383782	0.674589	-0.383782	2	0	2	35	26	9	17	-2	33	9	28
UBE2G1	0.18316	1.71199	0.78708	0	0.603921	-1.71199	0.739982	-1.71199	2	0	2	35	26	9	17	-2	33	9	28
CCL5	-0.144614	1.12467	0.81168	0	0.956294	-1.12467	0.85656	-1.12467	8	0	8	29	20	9	11	-8	21	9	28
IGFLR1	-0.054265	0.170849	0.673139	0	0.727404	-0.170849	0.687092	-0.170849	2	0	2	35	26	9	17	-2	33	9	28
USP33	0.0793626	0	0.764319	0	0.684956	0	0.746683	0	0	0	0	36	28	8	20	0	36	8	28
GORASP2	0.200975	0	0.742119	0	0.541144	0	0.697457	0	0	0	0	36	28	8	20	0	36	8	28
PPP1R7	0.171515	0	0.763724	0	0.592209	0	0.72561	0	0	0	0	36	28	8	20	0	36	8	28
MRPL3	-0.0497605	1.607	0.700893	0	0.750653	-1.607	0.712601	-1.607	2	0	2	34	26	8	18	-2	32	8	28
OSTC	-0.124403	0.355322	0.629138	0	0.753541	-0.355322	0.660239	-0.355322	4	0	4	32	24	8	16	-4	28	8	28
ZMAT2	0.0803714	0.651485	0.805054	0	0.724683	-0.651485	0.786684	-0.651485	1	0	1	35	27	8	19	-1	34	8	28
CNOT8	0.164755	1.90898	0.617448	0	0.452694	-1.90898	0.57979	-1.90898	1	0	1	35	27	8	19	-1	34	8	28
RNGTT	0.0433943	0.488098	0.750499	-0.861263	0.707105	-1.34936	0.741007	-1.22734	4	1	3	32	25	7	18	-2	28	8	28
TMEM65	0.258653	2.17186	0.728907	0	0.470254	-2.17186	0.668048	-2.17186	2	0	2	34	26	8	18	-2	32	8	28
ZMYND11	0.109402	1.17891	0.721142	0	0.61174	-1.17891	0.696136	-1.17891	1	0	1	35	27	8	19	-1	34	8	28
HMOX2	-0.1823	0.23767	0.614326	0	0.796626	-0.23767	0.655995	-0.23767	1	0	1	35	27	8	19	-1	34	8	28
SMARCE1	0.25728	0	0.732457	0	0.475177	0	0.675284	0	0	0	0	36	28	8	20	0	36	8	28
PSME3	-0.0222445	0	0.910223	0	0.932467	0	0.915166	0	0	0	0	36	28	8	20	0	36	8	28
TMEM147	-0.156528	0.208759	0.729304	0	0.885832	-0.208759	0.765082	-0.208759	1	0	1	35	27	8	19	-1	34	8	28
CCDC18-AS1	0.0336898	1.04712	0.538994	0	0.505304	-1.04712	0.531624	-1.04712	3	0	3	32	25	7	18	-3	29	7	28
HMGN4	-0.061382	0.137627	0.667549	0	0.728931	-0.137627	0.680186	-0.137627	1	0	1	34	27	7	20	-1	33	7	28
PHTF2	0.171118	0.469043	0.783655	-0.621967	0.612537	-1.09101	0.752543	-0.856488	2	1	1	33	27	6	21	0	31	7	28
TNRC6A	0.257368	0.813951	0.70728	0	0.449912	-0.813951	0.654293	-0.813951	1	0	1	34	27	7	20	-1	33	7	28
MIEN1	-0.0153729	0.330298	0.706612	0	0.721985	-0.330298	0.709873	-0.330298	2	0	2	33	26	7	19	-2	31	7	28
PTPN22	0.169386	0.156488	0.747423	0	0.578037	-0.156488	0.716625	-0.156488	1	0	1	33	27	6	21	-1	32	6	28
DGUOK	-0.092325	-0.453199	0.650618	-0.665063	0.742943	-0.211864	0.665509	-0.36293	3	1	2	31	26	5	21	-1	28	6	28
CCDC12	0.250641	0	0.783743	0	0.533102	0	0.739512	0	0	0	0	34	28	6	22	0	34	6	28
POLR2B	0.173438	3.14163	0.635269	0	0.461831	-3.14163	0.601701	-3.14163	3	0	3	31	25	6	19	-3	28	6	28
EPB41L4A-AS1	-0.00180588	0	0.798385	0	0.800191	0	0.798704	0	0	0	0	34	28	6	22	0	34	6	28
HIST1H2BC	0.0874996	0	1.02356	0	0.93606	0	1.0103	0	0	0	0	33	28	5	23	0	33	5	28
DNAJC2	0.106391	0	0.778664	0	0.672273	0	0.762544	0	0	0	0	33	28	5	23	0	33	5	28
SCAPER	0.105482	1.78986	0.70345	0	0.597969	-1.78986	0.686437	-1.78986	2	0	2	31	26	5	21	-2	29	5	28
PITPNA	-0.185191	1.52164	0.760294	0	0.945485	-1.52164	0.790163	-1.52164	2	0	2	31	26	5	21	-2	29	5	28
CIR1	0.408329	0.994634	0.829867	0	0.421538	-0.994634	0.77718	-0.994634	1	0	1	31	27	4	23	-1	30	4	28
ATG7	0.29815	1.19417	0.810787	0	0.512637	-1.19417	0.769663	-1.19417	3	0	3	29	25	4	21	-3	26	4	28
DNAJC19	-0.117428	0.246267	0.615228	0	0.732657	-0.246267	0.630885	-0.246267	2	0	2	30	26	4	22	-2	28	4	28
CFAP97	0.255054	0	0.741876	0	0.486821	0	0.717193	0	0	0	0	31	28	3	25	0	31	3	28
SREK1IP1	0.232054	0	0.847676	0	0.615622	0	0.825219	0	0	0	0	31	28	3	25	0	31	3	28
ANKRD49	0.651419	1.20752	0.878858	0	0.22744	-1.20752	0.81147	-1.20752	2	0	2	29	26	3	23	-2	27	3	28
MITD1	-0.419864	1.45182	0.770727	0	1.19059	-1.45182	0.800717	-1.45182	2	0	2	28	26	2	24	-2	26	2	28
APOLD1	0.196933	1.10218	0.962363	0	0.765431	-1.10218	0.948782	-1.10218	1	0	1	29	27	2	25	-1	28	2	28
IER3IP1	-0.291583	1.95201	0.712377	0	1.00396	-1.95201	0.733976	-1.95201	3	0	3	27	25	2	23	-3	24	2	28
POLR2I	0.273548	0.429134	0.679391	0	0.405844	-0.429134	0.659128	-0.429134	3	0	3	27	25	2	23	-3	24	2	28
SELENOM	-0.0811196	0.496916	0.623247	0	0.704366	-0.496916	0.629487	-0.496916	4	0	4	26	24	2	22	-4	22	2	28
PRNP	9.83766e-05	1.79937	0.756747	-0.770864	0.756649	-2.57024	0.756696	-0.89939	14	13	1	54	26	28	-2	12	40	41	27
ARL6IP1	-0.172781	-0.101536	0.568708	-0.528744	0.74149	-0.427207	0.651643	-0.51859	10	9	1	50	26	24	2	8	40	33	27
SOCS3	0.316978	-0.578996	1.44721	-0.578996	1.13023	0	1.28872	-0.578996	5	5	0	54	27	27	0	5	49	32	27
IDI1	0.163606	-0.475767	0.766869	-0.475767	0.603263	0	0.682145	-0.475767	2	2	0	56	27	29	-2	2	54	31	27
AMD1	0.131024	-0.635892	0.876468	-0.635892	0.745444	0	0.819145	-0.635892	9	9	0	48	27	21	6	9	39	30	27
YME1L1	0.233264	-0.427063	0.863052	-0.427063	0.629788	0	0.74862	-0.427063	3	3	0	53	27	26	1	3	50	29	27
ARID5B	0.11163	-0.468004	0.78846	-0.468004	0.67683	0	0.732645	-0.468004	2	2	0	54	27	27	0	2	52	29	27
SMG1	0.082566	1.24803	0.621964	-0.7018	0.539398	-1.94983	0.579903	-1.11781	3	2	1	53	26	27	-1	1	50	29	27
ZFAND5	0.0390708	0.970258	0.737466	-0.482921	0.698395	-1.45318	0.720009	-0.604203	8	7	1	47	26	21	5	6	39	28	27
PPP3R1	0.121681	0.990524	0.742837	-0.89482	0.621156	-1.88534	0.681997	-1.39008	2	1	1	52	26	26	0	0	50	27	27
SLC38A2	0.0543192	-0.669626	0.654607	-0.669626	0.600288	0	0.62796	-0.669626	1	1	0	53	27	26	1	1	52	27	27
NFATC1	-0.162555	-0.767873	0.76952	-0.767873	0.932075	0	0.849264	-0.767873	1	1	0	53	27	26	1	1	52	27	27
SNX9	0.0855343	2.29235	0.879	0	0.793466	-2.29235	0.836233	-2.29235	1	0	1	52	26	26	0	-1	51	26	27
KDM6A	0.0111483	0.501722	0.77154	-0.837402	0.760392	-1.33912	0.766076	-1.08826	2	1	1	51	26	25	1	0	49	26	27
IRF2BP2	0.145104	-0.684613	0.867773	-0.684613	0.722668	0	0.804289	-0.684613	4	4	0	48	27	21	6	4	44	25	27
PARP10	-0.0801493	0	0.799491	0	0.87964	0	0.838024	0	0	0	0	52	27	25	2	0	52	25	27
TPP2	0.0161889	-1.00309	0.806407	-1.00309	0.790218	0	0.798788	-1.00309	1	1	0	51	27	24	3	1	50	25	27
TOB1	0.195685	-0.963951	0.957044	-0.963951	0.761358	0	0.864957	-0.963951	1	1	0	51	27	24	3	1	50	25	27
ATP9B	0.164101	0	0.759848	0	0.595747	0	0.682624	0	0	0	0	51	27	24	3	0	51	24	27
SAFB	0.12677	-0.711044	0.758957	-0.711044	0.632187	0	0.700643	-0.711044	1	1	0	50	27	23	4	1	49	24	27
ARF4	-0.156965	0.675079	0.58274	-0.483425	0.739705	-1.1585	0.651652	-0.78346	9	5	4	41	23	18	5	1	32	23	27
SERPINB9	0.110552	-0.640892	0.912207	-0.640892	0.801656	0	0.862572	-0.640892	1	1	0	49	27	22	5	1	48	23	27
UBR5	0.0562386	0.69551	0.728728	-0.846156	0.672489	-1.54167	0.702403	-1.30983	3	1	2	47	25	22	3	-1	44	23	27
RABL6	0.0358424	0	0.716777	0	0.680935	0	0.70029	0	0	0	0	50	27	23	4	0	50	23	27
WNK1	0.0674459	1.09396	0.643078	0	0.575632	-1.09396	0.61076	-1.09396	2	0	2	48	25	23	2	-2	46	23	27
HOOK2	0.441477	0.867585	1.11901	-0.594645	0.677528	-1.46223	0.927059	-0.811541	4	3	1	46	26	20	6	2	42	23	27
TMF1	-0.0262493	1.77796	0.655005	0	0.681254	-1.77796	0.667559	-1.77796	3	0	3	46	24	22	2	-3	43	22	27
RILPL2	-0.29048	-0.664552	0.698857	-0.811388	0.989338	-0.146836	0.821505	-0.64525	4	3	1	45	26	19	7	2	41	22	27
FLII	0.000975061	0	0.713321	0	0.712346	0	0.712883	0	0	0	0	49	27	22	5	0	49	22	27
HSH2D	0.213172	0	1.15255	0	0.939377	0	1.05684	0	0	0	0	49	27	22	5	0	49	22	27
GATAD2A	0.228656	-0.278109	0.841552	-0.688248	0.612896	-0.410139	0.739387	-0.549194	2	1	1	47	26	21	5	0	45	22	27
TRIM28	-0.0599716	1.23088	0.695643	-0.602565	0.755614	-1.83345	0.722439	-1.21801	2	1	1	47	26	21	5	0	45	22	27
TNFRSF1B	-0.0745665	0	0.683162	0	0.757728	0	0.715785	0	0	0	0	48	27	21	6	0	48	21	27
AGFG1	0.229335	1.95662	0.822218	0	0.592883	-1.95662	0.717522	-1.95662	2	0	2	46	25	21	4	-2	44	21	27
TMEM131L	-0.0172994	1.11608	0.646561	0	0.66386	-1.11608	0.654458	-1.11608	2	0	2	46	25	21	4	-2	44	21	27
TPP1	0.0290241	3.55757	0.796315	-0.881054	0.767291	-4.43862	0.783696	-2.65984	2	1	1	46	26	20	6	0	44	21	27
SMARCC2	0.0823386	-0.765212	0.671428	-0.765212	0.589089	0	0.63639	-0.765212	1	1	0	47	27	20	7	1	46	21	27
CREBBP	0.101356	-0.486889	0.787384	-0.989347	0.686029	-0.502458	0.743317	-0.745902	2	1	1	46	26	20	6	0	44	21	27
N4BP1	0.248681	0	0.918329	0	0.669648	0	0.809531	0	0	0	0	48	27	21	6	0	48	21	27
NUFIP2	0.00441624	0.0843025	0.645821	-0.858368	0.641405	-0.94267	0.643858	-0.91457	3	1	2	45	25	20	5	-1	42	21	27
PIM3	0.0939781	2.35047	1.02417	-0.513792	0.930195	-2.86426	0.985728	-1.10141	4	3	1	44	26	18	8	2	40	21	27
RAB10	0.0199418	1.903	0.691276	0	0.671334	-1.903	0.682413	-1.903	2	0	2	45	25	20	5	-2	43	20	27
UBE2R2	0.0223822	-0.500797	0.569103	-0.500797	0.546721	0	0.559858	-0.500797	1	1	0	46	27	19	8	1	45	20	27
CLIP1	0.101321	0	0.828006	0	0.726685	0	0.78489	0	0	0	0	47	27	20	7	0	47	20	27
EP400	-0.00315945	3.33907	0.746496	0	0.749656	-3.33907	0.74787	-3.33907	1	0	1	46	26	20	6	-1	45	20	27
ACIN1	0.0584375	-0.507285	0.707537	-0.507285	0.6491	0	0.6834	-0.507285	1	1	0	46	27	19	8	1	45	20	27
TRADD	-0.235648	0.696827	0.645678	0	0.881326	-0.696827	0.748134	-0.696827	1	0	1	46	26	20	6	-1	45	20	27
PLSCR3	-0.280484	0	0.566598	0	0.847081	0	0.685952	0	0	0	0	47	27	20	7	0	47	20	27
MAN1A2	0.0239567	0	0.727996	0	0.70404	0	0.718101	0	0	0	0	46	27	19	8	0	46	19	27
PUF60	-0.0228532	-0.390032	0.659238	-0.390032	0.682091	0	0.668379	-0.390032	1	1	0	45	27	18	9	1	44	19	27
CD81	0.106347	0.265674	0.519686	-0.580139	0.413338	-0.845813	0.485195	-0.639177	9	7	2	37	25	12	13	5	28	19	27
KDM2A	0.227781	-0.129203	0.720692	-0.629194	0.492911	-0.49999	0.625341	-0.543058	3	1	2	43	25	18	7	-1	40	19	27
RSRC2	0.111377	-0.100052	0.646191	-0.628577	0.534814	-0.528524	0.600628	-0.578551	2	1	1	44	26	18	8	0	42	19	27
SLTM	0.116023	0	0.680496	0	0.564473	0	0.632573	0	0	0	0	46	27	19	8	0	46	19	27
KDELR1	-0.0433789	-0.654423	0.662243	-0.654423	0.705622	0	0.679595	-0.654423	1	1	0	45	27	18	9	1	44	19	27
SP140L	0.110396	0.961766	0.677691	0	0.567295	-0.961766	0.632529	-0.961766	1	0	1	44	26	18	8	-1	43	18	27
CBLB	0.0444456	0.0971257	0.636345	-1.03064	0.5919	-1.12776	0.618774	-1.0792	2	1	1	43	26	17	9	0	41	18	27
RAPGEF6	-0.0525587	1.23602	0.645351	-0.689855	0.69791	-1.92587	0.665374	-1.10186	3	2	1	42	26	16	10	1	39	18	27
RNF38	0.101922	0.812869	0.678429	0	0.576508	-0.812869	0.636734	-0.812869	1	0	1	44	26	18	8	-1	43	18	27
TRIM14	0.237716	0	1.01828	0	0.780566	0	0.923195	0	0	0	0	45	27	18	9	0	45	18	27
IPO7	-0.182485	1.7474	0.815622	0	0.998107	-1.7474	0.892011	-1.7474	2	0	2	43	25	18	7	-2	41	18	27
PTPRJ	0.103148	0.447375	0.854521	0	0.751372	-0.447375	0.812324	-0.447375	1	0	1	44	26	18	8	-1	43	18	27
UBE3A	0.11711	0.00893746	0.661853	-0.536158	0.544743	-0.545096	0.615554	-0.540627	2	1	1	43	26	17	9	0	41	18	27
TNFSF12	0.103721	-0.322115	0.686832	-0.485979	0.583111	-0.163864	0.645826	-0.324921	2	1	1	43	26	17	9	0	41	18	27
SUZ12	0.0853721	1.43989	0.65346	-0.635145	0.568088	-2.07504	0.618904	-1.59507	3	1	2	42	25	17	8	-1	39	18	27
GPATCH8	0.0721543	0.381798	0.673545	-0.521389	0.60139	-0.903188	0.645018	-0.712288	2	1	1	43	26	17	9	0	41	18	27
RNF114	0.264883	0	0.754816	0	0.489933	0	0.648863	0	0	0	0	45	27	18	9	0	45	18	27
STX16	0.138009	-0.674853	0.744783	-0.674853	0.606775	0	0.691462	-0.674853	1	1	0	44	27	17	10	1	43	18	27
MFSD14A	0.13473	4.65742	0.776786	0	0.642056	-4.65742	0.723521	-4.65742	1	0	1	43	26	17	9	-1	42	17	27
MIA3	0.0304748	0	0.688168	0	0.657693	0	0.676394	0	0	0	0	44	27	17	10	0	44	17	27
INPP4B	0.0931924	2.27628	0.628439	0	0.535247	-2.27628	0.591596	-2.27628	1	0	1	43	26	17	9	-1	42	17	27
ARCN1	0.180296	0	0.781499	0	0.601203	0	0.711839	0	0	0	0	44	27	17	10	0	44	17	27
MLF2	-0.0869446	0	0.618374	0	0.705318	0	0.651966	0	0	0	0	44	27	17	10	0	44	17	27
MYO5A	0.152361	0.782602	0.733664	-0.831637	0.581303	-1.61424	0.674206	-1.35337	3	1	2	41	25	16	9	-1	38	17	27
MBTPS1	0.185161	1.83671	0.735723	0	0.550562	-1.83671	0.660777	-1.83671	2	0	2	42	25	17	8	-2	40	17	27
AC008105.3	-0.281366	-1.72179	0.706328	-1.72179	0.987693	0	0.811022	-1.72179	1	1	0	43	27	16	11	1	42	17	27
PHB	-0.108673	0.116342	0.656112	0	0.764786	-0.116342	0.699076	-0.116342	1	0	1	43	26	17	9	-1	42	17	27
ILF3-DT	-0.100159	-0.801713	0.709645	-0.801713	0.809803	0	0.746913	-0.801713	1	1	0	43	27	16	11	1	42	17	27
FAF1	0.0849891	0.284764	0.746405	-0.40022	0.661415	-0.684984	0.715311	-0.542602	2	1	1	41	26	15	11	0	39	16	27
TMEM131	0.329343	1.28711	0.95281	0	0.623467	-1.28711	0.824286	-1.28711	2	0	2	41	25	16	9	-2	39	16	27
BDP1	0.149326	0	0.684901	0	0.535575	0	0.629338	0	0	0	0	43	27	16	11	0	43	16	27
GTF2I	0.193753	1.29973	0.757367	0	0.563615	-1.29973	0.681756	-1.29973	2	0	2	41	25	16	9	-2	39	16	27
ILK	-0.0935299	-0.329904	0.673886	-0.494969	0.767416	-0.165065	0.708105	-0.330017	2	1	1	41	26	15	11	0	39	16	27
RAB8B	0.156757	1.14078	0.800374	0	0.643617	-1.14078	0.737671	-1.14078	3	0	3	40	24	16	8	-3	37	16	27
GGA2	-0.00708034	3.06119	0.77793	0	0.785011	-3.06119	0.780694	-3.06119	2	0	2	41	25	16	9	-2	39	16	27
NFATC2IP	0.10044	0	0.860755	0	0.760315	0	0.823382	0	0	0	0	43	27	16	11	0	43	16	27
MINK1	-0.0933684	1.72065	0.672366	-0.868261	0.765734	-2.58891	0.706525	-1.72859	2	1	1	41	26	15	11	0	39	16	27
CYBC1	-0.184662	0	0.63227	0	0.816932	0	0.700981	0	0	0	0	43	27	16	11	0	43	16	27
RAB11B	0.0323867	-0.579705	0.627532	-0.579705	0.595145	0	0.615965	-0.579705	1	1	0	42	27	15	12	1	41	16	27
GET3	-0.128621	0	0.766078	0	0.8947	0	0.813937	0	0	0	0	43	27	16	11	0	43	16	27
PLD3	-0.0732721	-0.683534	0.734262	-0.683534	0.807534	0	0.758075	-0.683534	3	3	0	40	27	13	14	3	37	16	27
MYADM	0.293146	0	0.979957	0	0.686811	0	0.870879	0	0	0	0	43	27	16	11	0	43	16	27
OGFR	0.152674	0	0.663821	0	0.511147	0	0.607012	0	0	0	0	43	27	16	11	0	43	16	27
TIPRL	0.0172649	0	0.761172	0	0.743907	0	0.755006	0	0	0	0	42	27	15	12	0	42	15	27
SNX17	-0.0668572	0	0.645844	0	0.712702	0	0.669722	0	0	0	0	42	27	15	12	0	42	15	27
SUMO1	-0.0240176	-0.527236	0.609526	-0.527236	0.633543	0	0.616478	-0.527236	4	4	0	38	27	11	16	4	34	15	27
KLHL24	0.068749	3.56246	0.742994	0	0.674245	-3.56246	0.717842	-3.56246	1	0	1	41	26	15	11	-1	40	15	27
TRERF1	0.182997	-0.653793	0.854358	-0.653793	0.671362	0	0.791872	-0.653793	1	1	0	41	27	14	13	1	40	15	27
BACH2	0.11244	0	0.856337	0	0.743898	0	0.81618	0	0	0	0	42	27	15	12	0	42	15	27
ELOC	0.0012985	-0.10086	0.573998	-0.435889	0.572699	-0.335029	0.573565	-0.379856	9	4	5	33	22	11	11	-1	24	15	27
MARK3	0.168637	1.53865	0.786306	-0.790061	0.617668	-2.32871	0.727283	-1.55939	2	1	1	40	26	14	12	0	38	15	27
CTCF	-0.0219367	0.738575	0.600036	0	0.621973	-0.738575	0.608061	-0.738575	1	0	1	41	26	15	11	-1	40	15	27
INTS11	-0.205964	-0.540099	0.655318	-0.540099	0.861282	0	0.722256	-0.540099	1	1	0	40	27	13	14	1	39	14	27
MARCKSL1	-0.0235876	0	0.718598	0	0.742186	0	0.726653	0	0	0	0	41	27	14	13	0	41	14	27
FDPS	0.0884311	-0.499863	0.735904	-0.717975	0.647473	-0.218112	0.706427	-0.468044	2	1	1	39	26	13	13	0	37	14	27
RO60	0.337083	0	0.888619	0	0.551536	0	0.773517	0	0	0	0	41	27	14	13	0	41	14	27
CYP20A1	0.139887	0.626061	0.738858	0	0.598971	-0.626061	0.689898	-0.626061	1	0	1	40	26	14	12	-1	39	14	27
RAP1GDS1	0.140413	1.11841	0.704566	0	0.564152	-1.11841	0.655421	-1.11841	1	0	1	40	26	14	12	-1	39	14	27
DAP	0.252787	0	0.849106	0	0.596319	0	0.762788	0	0	0	0	41	27	14	13	0	41	14	27
TMED4	0.197473	0	0.666055	0	0.468582	0	0.598625	0	0	0	0	41	27	14	13	0	41	14	27
TES	-0.192017	1.0458	0.771397	-0.913117	0.963413	-1.95891	0.835402	-1.43602	2	1	1	39	26	13	13	0	37	14	27
COPS5	-0.284564	-0.297849	0.6747	-0.689345	0.959263	-0.391497	0.769554	-0.510636	5	2	3	36	24	12	12	-1	31	14	27
PPP2R5E	0.152266	1.5101	0.784191	0	0.631924	-1.5101	0.729531	-1.5101	2	0	2	39	25	14	11	-2	37	14	27
SNX1	0.080404	0	0.667995	0	0.587591	0	0.64054	0	0	0	0	41	27	14	13	0	41	14	27
RNF167	-0.109249	0.0951278	0.648889	0	0.758138	-0.0951278	0.687126	-0.0951278	1	0	1	40	26	14	12	-1	39	14	27
SRSF1	0.145148	0.269913	0.691908	-0.616039	0.54676	-0.885952	0.643525	-0.750995	2	1	1	39	26	13	13	0	37	14	27
PRELID3B	0.167151	0	0.827853	0	0.660702	0	0.770777	0	0	0	0	41	27	14	13	0	41	14	27
CYB5R3	0.0323327	0.146927	0.644254	-0.361069	0.611921	-0.507996	0.633476	-0.434533	2	1	1	39	26	13	13	0	37	14	27
VAV3	0.423804	-0.0688517	0.855311	-0.794344	0.431506	-0.725493	0.729315	-0.771394	3	2	1	37	26	11	15	1	34	13	27
ABHD14B	-0.0669369	0	0.624133	0	0.69107	0	0.645888	0	0	0	0	40	27	13	14	0	40	13	27
CHIC2	0.184266	2.30351	0.739892	0	0.555626	-2.30351	0.676853	-2.30351	2	0	2	38	25	13	12	-2	36	13	27
ERAP2	-0.217253	4.28521	0.738324	0	0.955578	-4.28521	0.810742	-4.28521	1	0	1	39	26	13	13	-1	38	13	27
LMBRD1	0.0378966	-0.507973	0.655622	-0.507973	0.617725	0	0.643961	-0.507973	1	1	0	39	27	12	15	1	38	13	27
ENY2	0.00783906	0.150951	0.665792	0	0.657952	-0.150951	0.66311	-0.150951	2	0	2	38	25	13	12	-2	36	13	27
MAPKAP1	0.327374	0.981125	0.830042	0	0.502668	-0.981125	0.720917	-0.981125	1	0	1	39	26	13	13	-1	38	13	27
PSMD13	-0.0681529	-0.25801	0.665561	-0.594078	0.733714	-0.336068	0.687664	-0.422071	3	1	2	37	25	12	13	-1	34	13	27
NEMF	0.173339	0.728802	0.663598	0	0.49026	-0.728802	0.605819	-0.728802	1	0	1	39	26	13	13	-1	38	13	27
RNF125	0.170102	1.47234	0.848612	0	0.678509	-1.47234	0.791911	-1.47234	1	0	1	39	26	13	13	-1	38	13	27
MYO1F	0.244438	0.405909	0.749523	0	0.505085	-0.405909	0.668044	-0.405909	1	0	1	39	26	13	13	-1	38	13	27
HDAC1	0.0200739	-0.71613	0.711128	-0.71613	0.691054	0	0.705317	-0.71613	1	1	0	38	27	11	16	1	37	12	27
EIF1B	0.115686	-0.423464	0.671458	-0.423464	0.555772	0	0.63797	-0.423464	1	1	0	38	27	11	16	1	37	12	27
MBD4	0.0150176	0.129827	0.745136	-1.19778	0.730118	-1.3276	0.740671	-1.26269	2	1	1	37	26	11	15	0	35	12	27
TTC14	0.160502	0	0.757802	0	0.5973	0	0.708417	0	0	0	0	39	27	12	15	0	39	12	27
ATG5	0.140679	-0.627856	0.69816	-0.627856	0.557481	0	0.657437	-0.627856	1	1	0	38	27	11	16	1	37	12	27
NCOA7	0.229837	0.684328	0.782035	0	0.552199	-0.684328	0.709455	-0.684328	1	0	1	38	26	12	14	-1	37	12	27
SFT2D1	-0.0776991	0.230155	0.639173	0	0.716873	-0.230155	0.664373	-0.230155	2	0	2	37	25	12	13	-2	35	12	27
UBAP1	0.223884	-1.08306	0.840249	-1.08306	0.616365	0	0.77544	-1.08306	1	1	0	38	27	11	16	1	37	12	27
BORCS5	0.169037	1.92264	0.806972	0	0.637935	-1.92264	0.752149	-1.92264	2	0	2	37	25	12	13	-2	35	12	27
ANO6	0.197546	1.32682	0.864414	0	0.666867	-1.32682	0.800345	-1.32682	2	0	2	37	25	12	13	-2	35	12	27
GNPTG	-0.378859	-0.481538	0.744418	-0.937035	1.12328	-0.455497	0.857051	-0.696266	2	1	1	37	26	11	15	0	35	12	27
LONP2	0.259006	0.721479	0.737416	0	0.47841	-0.721479	0.655624	-0.721479	1	0	1	38	26	12	14	-1	37	12	27
PSENEN	-0.100577	0.565755	0.760333	0	0.86091	-0.565755	0.792953	-0.565755	2	0	2	37	25	12	13	-2	35	12	27
MAP4K1	0.0906959	-0.29615	0.714657	-0.29615	0.623961	0	0.688403	-0.29615	1	1	0	38	27	11	16	1	37	12	27
PCIF1	0.331935	0	0.787995	0	0.45606	0	0.685861	0	0	0	0	39	27	12	15	0	39	12	27
LPIN1	0.174388	2.76611	0.773173	0	0.598785	-2.76611	0.721328	-2.76611	1	0	1	37	26	11	15	-1	36	11	27
SNRK	0.260163	0.890457	0.746904	0	0.486741	-0.890457	0.669559	-0.890457	1	0	1	37	26	11	15	-1	36	11	27
CLDND1	0.236553	0.050902	0.696238	-0.460795	0.459685	-0.511697	0.628651	-0.49473	3	1	2	35	25	10	15	-1	32	11	27
BOD1L1	-0.00120927	0.671693	0.547852	0	0.549061	-0.671693	0.548222	-0.671693	2	0	2	36	25	11	14	-2	34	11	27
SEC63	0.0945081	0.156437	0.78469	-0.547787	0.690182	-0.704224	0.758438	-0.626006	2	1	1	36	26	10	16	0	34	11	27
EIF2AK1	0.196086	0.815562	0.802464	0	0.606378	-0.815562	0.744169	-0.815562	1	0	1	37	26	11	15	-1	36	11	27
RSBN1L	-0.143829	0.328273	0.60562	0	0.749449	-0.328273	0.649567	-0.328273	2	0	2	36	25	11	14	-2	34	11	27
[truncated: 30,760 more rows]
